# Supplementary material for: A Cell Atlas for the Mouse Brain
Source: Front Neuroinform. 2018 Nov 28;12:84. doi: 10.3389/fninf.2018.00084 (PMC6280067; doi:10.3389/fninf.2018.00084)
Supplement: Supplementary file 1 [file Data_Sheet_1.CSV]

Regions	Cells	Neurons	Glia	Excitatory	Inhibitory	Modulatory	Astrocytes	Oligodendrocytes	Microglia
root	111080000	71760000	39320000	65729437	5623818	406745	6116949	20946065	12256986
Basic cell groups and regions	104269365	71760000	32509365	65729437	5623818	406745	5172719	16694501	10642145
Cerebrum	42954307	25341736	17612571	21374196	3829654	137886	2681289	8644110	6287172
Cerebral cortex	36851649	22153353	14698296	19695432	2351291	106630	2133711	6885189	5679396
Cortical plate	35649755	21485755	14164000	19097897	2286513	101345	2056232	6527709	5580059
Isocortex	19845690	10273660	9572030	8966944	1242948	63768	1148184	4359847	4063999
Frontal pole cerebral cortex	44816	27742	17074	5398	22179	165	438	5886	10750
Frontal pole layer 1	29660	17248	12412	0	17139	109	389	4709	7314
Frontal pole layer 2/3	15156	10494	4662	5398	5040	56	49	1177	3436
Somatomotor areas	3151042	1456531	1694511	1235407	206861	14263	238853	772017	683641
Primary motor area	1678895	781906	896989	682773	91989	7144	148080	447230	301679
Primary motor area Layer 1	139930	76812	63118	0	76510	302	20814	14215	28089
Primary motor area Layer 2/3	580466	301267	279199	294479	4789	1999	59367	113467	106365
Primary motor area Layer 5	550414	239044	311370	230893	4775	3376	45970	170189	95211
Primary motor area Layer 6a	358637	145611	213026	140002	4281	1328	19873	127944	65209
Primary motor area Layer 6b	49448	19172	30276	17399	1634	139	2056	21415	6805
Secondary motor area	1472147	674625	797522	552634	114872	7119	90773	324787	381962
Secondary motor area layer 1	178514	92893	85621	0	92314	579	13784	14704	57133
Secondary motor area layer 2/3	535634	275902	259732	261190	12161	2551	34673	76102	148957
Secondary motor area layer 5	489948	203329	286619	194186	6194	2949	29761	135311	121547
Secondary motor area layer 6a	249290	95780	153510	91960	2844	976	11933	90139	51438
Secondary motor area layer 6b	18761	6721	12040	5298	1359	64	622	8531	2887
Somatosensory areas	6039777	2899538	3140239	2631638	251181	16719	364147	1440947	1335145
Primary somatosensory area	5084460	2408059	2676401	2186231	207390	14438	334842	1230033	1111526
Primary somatosensory area layer 1	28111	14752	13359	0	14726	26	2512	1429	9418
Primary somatosensory area layer 2/3	121658	63609	58049	62558	840	211	8338	17068	32643
Primary somatosensory area layer 4	42423	20247	22176	19881	270	96	3172	10803	8201
Primary somatosensory area layer 5	136646	61345	75301	59747	1006	592	11487	45591	18223
Primary somatosensory area layer 6a	95599	43827	51772	42478	1028	321	6801	35836	9135
Primary somatosensory area layer 6b	12400	4835	7565	4703	94	38	526	6208	831
Primary somatosensory area nose	199832	94556	105276	84058	10022	476	10259	44822	50195
Primary somatosensory area nose layer 1	11717	6635	5082	0	6625	10	583	215	4284
Primary somatosensory area nose layer 2/3	58782	30141	28641	29625	440	76	2796	6194	19651
Primary somatosensory area nose layer 4	27636	12258	15378	11955	246	57	1346	5762	8270
Primary somatosensory area nose layer 5	50774	21743	29031	20882	687	174	2837	12779	13415
Primary somatosensory area nose layer 6a	42462	19962	22500	18920	917	125	2321	15680	4499
Primary somatosensory area nose layer 6b	8461	3817	4644	2676	1107	34	376	4192	76
Primary somatosensory area barrel field	1789579	844131	945448	776388	63715	4028	92216	396343	456889
Primary somatosensory area barrel field layer 1	96194	48379	47815	0	48285	94	4376	2856	40583
Primary somatosensory area barrel field layer 2/3	523254	252136	271118	247686	3789	661	25537	69757	175824
Primary somatosensory area barrel field layer 4	292925	139151	153774	136314	2342	495	14683	62219	76872
Primary somatosensory area barrel field layer 5	422764	189147	233617	182875	4769	1503	24789	109405	99423
Primary somatosensory area barrel field layer 6a	394736	189566	205170	185450	2975	1141	20146	125094	59930
Primary somatosensory area barrel field layer 6b	59706	25752	33954	24063	1555	134	2685	27012	4257
Primary somatosensory area lower limb	516576	243377	273199	220654	20729	1994	40265	138137	94797
Primary somatosensory area lower limb layer 1	30814	16703	14111	0	16633	70	3669	2461	7981
Primary somatosensory area lower limb layer 2/3	130833	68313	62520	66939	1039	335	11636	21601	29283
Primary somatosensory area lower limb layer 4	52260	24672	27588	24075	383	214	4222	13115	10251
Primary somatosensory area lower limb layer 5	155739	70446	85293	67904	1664	878	12690	45342	27261
Primary somatosensory area lower limb layer 6a	126351	54994	71357	53673	873	448	7332	45791	18234
Primary somatosensory area lower limb layer 6b	20579	8249	12330	8063	137	49	716	9827	1787
Primary somatosensory area mouth	412564	188336	224228	167531	19591	1214	26580	102791	94857
Primary somatosensory area mouth layer 1	28436	14814	13622	0	14774	40	2238	1071	10313
Primary somatosensory area mouth layer 2/3	115756	56320	59436	55270	880	170	7132	13826	38478
Primary somatosensory area mouth layer 4	48102	20238	27864	19667	471	100	2899	10729	14236
Primary somatosensory area mouth layer 5	118383	51170	67213	49454	1143	573	8518	36319	22376
Primary somatosensory area mouth layer 6a	87044	39287	47757	37883	1119	285	4987	34152	8618
Primary somatosensory area mouth layer 6b	14843	6507	8336	5257	1204	46	806	6694	836
Primary somatosensory area upper limb	794605	353178	441427	318280	32394	2504	67997	217120	156310
Primary somatosensory area upper limb layer 1	48536	24285	24251	0	24201	84	5201	3311	15739
Primary somatosensory area upper limb layer 2/3	223708	106737	116971	104390	1850	497	20120	38186	58665
Primary somatosensory area upper limb layer 4	98750	42405	56345	41312	809	284	8586	25717	22042
Primary somatosensory area upper limb layer 5	217094	91235	125859	88209	2030	996	20538	67995	37326
Primary somatosensory area upper limb layer 6a	177457	76468	100989	73732	2154	582	12125	67959	20905
Primary somatosensory area upper limb layer 6b	29060	12048	17012	10637	1350	61	1427	13952	1633
Primary somatosensory area trunk	934467	475866	458601	429953	42975	2938	64689	213885	180027
Primary somatosensory area trunk layer 1	60615	35357	25258	0	35297	60	5277	3112	16869
Primary somatosensory area trunk layer 2/3	273509	153103	120406	150077	2468	558	20720	36291	63395
Primary somatosensory area trunk layer 4	118851	61969	56882	60663	913	393	8431	25121	23330
Primary somatosensory area trunk layer 5	253838	121761	132077	118126	2430	1205	18891	66160	47026
Primary somatosensory area trunk layer 6a	193975	90208	103767	88321	1234	653	10057	67059	26651
Primary somatosensory area trunk layer 6b	33679	13468	20211	12766	633	69	1313	16142	2756
Supplemental somatosensory area	955317	491479	463838	445407	43791	2281	29305	210914	223619
Supplemental somatosensory area layer 1	59416	33488	25928	0	33435	53	816	1598	23514
Supplemental somatosensory area layer 2/3	246074	138534	107540	133908	4334	292	5848	29036	72656
Supplemental somatosensory area layer 4	129572	66352	63220	65217	897	238	3965	28547	30708
Supplemental somatosensory area layer 5	234191	111462	122729	108429	2246	787	8886	64687	49156
Supplemental somatosensory area layer 6a	238317	120184	118133	117673	1746	765	8060	69932	40141
Supplemental somatosensory area layer 6b	47747	21459	26288	20180	1133	146	1730	17114	7444
Gustatory areas	278578	155558	123020	139204	15385	969	20079	63384	39557
Gustatory areas layer 1	21520	12516	9004	0	12496	20	1664	2332	5008
Gustatory areas layer 2/3	69148	40893	28255	40269	506	118	4591	9328	14336
Gustatory areas layer 4	17969	9446	8523	9286	102	58	1247	3917	3359
Gustatory areas layer 5	82485	45335	37150	44213	731	391	6666	21449	9035
Gustatory areas layer 6a	75765	41458	34307	40284	840	334	5076	22244	6987
Gustatory areas layer 6b	11691	5910	5781	5152	710	48	835	4114	832
Visceral area	245624	141388	104236	125206	15412	770	6186	57353	40697
Visceral area layer 1	20065	12837	7228	0	12816	21	504	2471	4253
Visceral area layer 2/3	60670	38261	22409	36890	1271	100	1144	7886	13379
Visceral area layer 4	27076	15499	11577	15233	204	62	765	5837	4975
Visceral area layer 5	65064	36286	28778	35439	559	288	1987	17127	9664
Visceral area layer 6a	62442	33576	28866	32847	465	264	1333	20244	7289
Visceral area layer 6b	10307	4929	5378	4797	97	35	453	3788	1137
Auditory areas	1501379	873979	627400	798106	72565	3308	31575	333640	262185
Dorsal auditory area	469045	253991	215054	231970	20915	1106	13942	106312	94800
Dorsal auditory area layer 1	30713	16896	13817	0	16878	18	661	934	12222
Dorsal auditory area layer 2/3	129367	74873	54494	73939	802	132	3763	13181	37550
Dorsal auditory area layer 4	56766	31698	25068	31181	374	143	1849	11167	12052
Dorsal auditory area layer 5	132885	69460	63425	67762	1209	489	4746	37012	21667
Dorsal auditory area layer 6a	96160	50607	45553	49081	1248	278	2389	33369	9795
Dorsal auditory area layer 6b	23154	10457	12697	10007	404	46	534	10649	1514
Primary auditory area	515196	302082	213114	276380	24596	1106	9434	119290	84390
Primary auditory area layer 1	32743	19622	13121	0	19603	19	278	488	12355
Primary auditory area layer 2/3	144657	91680	52977	90511	1046	123	2182	14827	35968
Primary auditory area layer 4	68199	41372	26827	40731	516	125	1640	13844	11343
Primary auditory area layer 5	153008	85276	67732	83262	1510	504	3578	48470	15684
Primary auditory area layer 6a	94545	53398	41147	51722	1407	269	1408	32283	7456
Primary auditory area layer 6b	22044	10734	11310	10154	514	66	348	9378	1584
Posterior auditory area	35044	21642	13402	19643	1935	64	693	3922	8787
Posterior auditory area layer 1	2428	1412	1016	0	1409	3	51	61	904
Posterior auditory area layer 2/3	10548	6912	3636	6830	76	6	228	420	2988
Posterior auditory area layer 4	4208	2704	1504	2649	44	11	100	298	1106
Posterior auditory area layer 5	11763	7153	4610	7005	119	29	252	1565	2793
Posterior auditory area layer 6a	4723	2741	1982	2538	191	12	52	1117	813
Posterior auditory area layer 6b	1374	720	654	621	96	3	10	461	183
Ventral auditory area	482094	296264	185830	270113	25119	1032	7506	104116	74208
Ventral auditory area layer 1	32127	20620	11507	0	20610	10	281	1134	10092
Ventral auditory area layer 2/3	118807	80869	37938	79617	1149	103	1359	11105	25474
Ventral auditory area layer 4	60080	38246	21834	37722	419	105	1001	11846	8987
Ventral auditory area layer 5	146514	86282	60232	84480	1373	429	2970	39711	17551
Ventral auditory area layer 6a	103127	59669	43458	58391	965	313	1492	31871	10095
Ventral auditory area layer 6b	21439	10578	10861	9903	603	72	403	8449	2009
Visual areas	2377947	1298752	1079195	1145209	148709	4834	145416	442952	490827
Anterolateral visual area	376040	188765	187275	171536	16257	972	18633	80517	88125
Anterolateral visual area layer 1	26721	13834	12887	0	13818	16	1634	1295	9958
Anterolateral visual area layer 2/3	103470	54894	48576	53964	772	158	5487	12158	30931
Anterolateral visual area layer 4	46439	23471	22968	23062	282	127	2646	9055	11267
Anterolateral visual area layer 5	115867	55923	59944	54587	935	401	6156	29077	24711
Anterolateral visual area layer 6a	66636	33269	33367	32679	364	226	2408	21224	9735
Anterolateral visual area layer 6b	16907	7374	9533	7244	86	44	302	7708	1523
Anteromedial visual area	340847	171175	169672	151162	18974	1039	23695	93376	52601
Anteromedial visual area layer 1	31855	17160	14695	0	17123	37	2889	4018	7788
Anteromedial visual area layer 2/3	94233	51478	42755	50749	563	166	7038	16127	19590
Anteromedial visual area layer 4	38130	19330	18800	18952	259	119	2903	9621	6276
Anteromedial visual area layer 5	93479	44893	48586	43659	813	421	6363	29773	12450
Anteromedial visual area layer 6a	65162	30881	34281	30444	183	254	3464	25288	5529
Anteromedial visual area layer 6b	17988	7433	10555	7358	33	42	1038	8549	968
Lateral visual area	147593	73018	74575	67158	5622	238	8200	28006	38369
Lateral visual area layer 1	9906	4660	5246	0	4659	1	465	292	4489
Lateral visual area layer 2/3	43411	23680	19731	23396	246	38	2261	3247	14223
Lateral visual area layer 4	18736	9958	8778	9822	106	30	1190	2400	5188
Lateral visual area layer 5	41766	19663	22103	19121	455	87	2545	9556	10002
Lateral visual area layer 6a	27904	12960	14944	12759	133	68	1462	9599	3883
Lateral visual area layer 6b	5870	2097	3773	2060	23	14	277	2912	584
Primary visual area	1145870	624549	521321	554488	68055	2006	72814	202713	245794
Primary visual area layer 1	90063	54751	35312	0	54719	32	6759	3985	24568
Primary visual area layer 2/3	331681	194886	136795	187111	7489	286	22937	34623	79235
Primary visual area layer 4	174296	95987	78309	93791	1934	262	11798	29733	36778
Primary visual area layer 5	326423	170459	155964	166616	3067	776	19732	69513	66719
Primary visual area layer 6a	190172	94147	96025	92826	768	553	9958	52129	33938
Primary visual area layer 6b	33235	14319	18916	14144	78	97	1630	12730	4556
Posterolateral visual area	119516	66168	53348	58783	7192	193	6680	19226	27442
Posterolateral visual area layer 1	9662	5951	3711	0	5948	3	794	324	2593
Posterolateral visual area layer 2/3	33800	20166	13634	19385	757	24	2124	3211	8299
Posterolateral visual area layer 4	15344	8784	6560	8699	65	20	904	2319	3337
Posterolateral visual area layer 5	36464	19217	17247	18859	283	75	1935	7049	8263
Posterolateral visual area layer 6a	21977	11071	10906	10874	131	66	850	5553	4503
Posterolateral visual area layer 6b	2269	979	1290	966	8	5	73	770	447
posteromedial visual area	248081	175077	73004	142082	32609	386	15394	19114	38496
posteromedial visual area layer 1	27963	20208	7755	0	20184	24	2174	777	4804
posteromedial visual area layer 2/3	81853	61534	20319	54756	6701	77	5227	2521	12571
posteromedial visual area layer 4	25120	17237	7883	15557	1655	25	1716	2290	3877
posteromedial visual area layer 5	65646	46789	18857	43216	3451	122	3975	5504	9378
posteromedial visual area layer 6a	45128	28070	17058	27335	608	127	2212	7368	7478
posteromedial visual area layer 6b	2371	1239	1132	1218	10	11	90	654	388
Anterior cingulate area	792103	396808	395295	317853	75188	3767	49279	169376	176640
Anterior cingulate area dorsal part	402148	182968	219180	151189	29730	2049	22763	86939	109478
Anterior cingulate area dorsal part layer 1	61222	25877	35345	0	25669	208	4830	5645	24870
Anterior cingulate area dorsal part layer 2/3	145759	71776	73983	69977	965	834	8776	20624	44583
Anterior cingulate area dorsal part layer 5	119889	53341	66548	51192	1491	658	6460	31986	28102
Anterior cingulate area dorsal part layer 6a	67105	28814	38291	27519	975	320	2471	24715	11105
Anterior cingulate area dorsal part layer 6b	8173	3160	5013	2501	630	29	226	3969	818
Anterior cingulate area ventral part	389955	213840	176115	166664	45458	1718	26516	82437	67162
Anterior cingulate area ventral part layer 1	80931	42547	38384	0	42290	257	8114	8159	22111
Anterior cingulate area ventral part layer 2/3	142080	83958	58122	82171	1118	669	11327	21504	25291
Anterior cingulate area ventral part layer 5	110019	59721	50298	58047	1120	554	5634	29146	15518
Anterior cingulate area ventral part 6a	49072	24207	24865	23323	672	212	1241	19805	3819
Anterior cingulate area ventral part 6b	7853	3407	4446	3123	258	26	200	3823	423
Prelimbic area	269615	149513	120102	122387	25561	1565	13933	50605	55564
Prelimbic area layer 1	36119	19781	16338	0	19589	192	2366	2393	11579
Prelimbic area layer 2	36485	24332	12153	23904	233	195	2227	2816	7110
Prelimbic area layer 2/3	74074	43309	30765	40995	1832	482	4243	8785	17737
Prelimbic area layer 5	75475	40254	35221	38355	1438	461	3404	17443	14374
Prelimbic area layer 6a	44245	20278	23967	18306	1746	226	1580	17768	4619
Prelimbic area layer 6b	3217	1559	1658	827	723	9	113	1400	145
Infralimbic area	285779	163567	122212	135406	26770	1391	15917	77737	28558
Infralimbic area layer 1	28847	17677	11170	0	17586	91	2075	2334	6761
Infralimbic area layer 2	10831	6170	4661	5957	156	57	906	2744	1011
Infralimbic area layer 2/3	82350	51072	31278	49483	1219	370	5934	13892	11452
Infralimbic area layer 5	81378	46304	35074	42800	3024	480	3818	24043	7213
Infralimbic area layer 6a	68867	35674	33193	31710	3624	340	2862	28291	2040
Infralimbic area layer 6b	13506	6670	6836	5456	1161	53	322	6433	81
Orbital area	639145	345643	293502	285001	58322	2320	44592	164073	84837
Orbital area lateral part	256755	132949	123806	112878	19186	885	19172	79678	24956
Orbital area lateral part layer 1	29869	15993	13876	0	15943	50	3535	7550	2791
Orbital area lateral part layer 2/3	111924	62860	49064	60605	1868	387	8728	30700	9636
Orbital area lateral part layer 5	77376	37528	39848	36166	1012	350	5001	26815	8032
Orbital area lateral part layer 6a	37485	16530	20955	16093	340	97	1905	14564	4486
Orbital area lateral part layer 6b	101	38	63	14	23	1	3	49	11
Orbital area medial part	155377	85608	69769	68531	16378	699	8365	32023	29381
Orbital area medial part layer 1	20827	12075	8752	0	12003	72	1596	1420	5736
Orbital area medial part layer 2	16967	10857	6110	10570	243	44	1288	1637	3185
Orbital area medial part layer 2/3	54427	32285	22142	29484	2546	255	2753	7683	11706
Orbital area medial part layer 5	42393	21583	20810	20001	1354	228	1705	12121	6984
Orbital area medial part layer 6a	20763	8808	11955	8476	232	100	1023	9162	1770
Orbital area ventrolateral part	227013	127086	99927	103592	22758	736	17055	52372	30500
Orbital area ventrolateral part layer 1	28735	16067	12668	0	15995	72	3053	3189	6426
Orbital area ventrolateral part layer 2/3	112014	67517	44497	63157	4023	337	7978	22259	14260
Orbital area ventrolateral part layer 5	41668	20952	20716	20001	777	174	2780	12058	5878
Orbital area ventrolateral part layer 6a	44328	22450	21878	20412	1885	153	3226	14741	3911
Orbital area ventrolateral part layer 6b	268	100	168	22	78	0	18	125	25
Agranular insular area	598102	351937	246165	304318	45504	2115	59789	127354	59022
Agranular insular area dorsal part	298910	171186	127724	149784	20295	1107	38647	64171	24906
Agranular insular area dorsal part layer 1	30478	17628	12850	0	17607	21	5992	4600	2258
Agranular insular area dorsal part layer 2/3	140130	83746	56384	82306	1064	376	19673	25226	11485
Agranular insular area dorsal part layer 5	93407	51049	42358	49469	1022	558	10214	24430	7714
Agranular insular area dorsal part layer 6a	33205	17930	15275	17308	476	146	2634	9358	3283
Agranular insular area dorsal part layer 6b	1690	833	857	701	126	6	134	557	166
Agranular insular area posterior part	160656	101514	59142	84428	16597	489	3529	31681	23932
Agranular insular area posterior part layer 1	21632	13351	8281	0	13340	11	820	3630	3831
Agranular insular area posterior part layer 2/3	57435	38860	18575	37705	1050	105	1130	10140	7305
Agranular insular area posterior part layer 5	44889	27390	17499	26209	967	214	1003	9402	7094
Agranular insular area posterior part layer 6a	36700	21913	14787	20514	1240	159	576	8509	5702
Agranular insular area ventral part	138536	79237	59299	70106	8612	519	17613	31502	10184
Agranular insular area ventral part layer 1	11976	7155	4821	0	7139	16	2367	1408	1046
Agranular insular area ventral part layer 2/3	56118	33762	22356	33064	514	184	8374	8902	5080
Agranular insular area ventral part layer 5	51814	28771	23043	27774	743	254	5665	14722	2656
Agranular insular area ventral part layer 6a	18538	9509	9029	9258	186	65	1206	6428	1395
Agranular insular area ventral part layer 6b	90	40	50	10	30	0	1	42	7
Retrosplenial area	1506170	785447	720723	640500	139210	5737	86673	250919	383131
Retrosplenial area lateral agranular part	171152	87856	83296	75931	11405	520	12047	36336	34913
Retrosplenial area lateral agranular part layer 1	19123	10302	8821	0	10278	24	1364	2076	5381
Retrosplenial area lateral agranular part layer 2/3	57671	32785	24886	32084	587	114	4147	7538	13201
Retrosplenial area lateral agranular part layer 5	50352	24738	25614	24175	343	220	3731	11592	10291
Retrosplenial area lateral agranular part layer 6a	38324	17608	20716	17278	187	143	2517	12824	5375
Retrosplenial area lateral agranular part layer 6b	5682	2423	3259	2394	10	19	288	2306	665
Retrosplenial area dorsal part	507842	254077	253765	213453	39164	1460	26316	81367	146082
Retrosplenial area dorsal part layer 1	64281	33671	30610	0	33545	126	4031	5553	21026
Retrosplenial area dorsal part layer 2/3	165407	91301	74106	87983	2919	399	8500	15725	49881
Retrosplenial area dorsal part layer 5	170427	81175	89252	78790	1832	553	8528	29820	50904
Retrosplenial area dorsal part layer 6a	98983	44663	54320	43487	823	353	4931	26938	22451
Retrosplenial area dorsal part layer 6b	8744	3267	5477	3193	45	29	326	3331	1820
Retrosplenial area ventral part	827176	443514	383662	351116	88641	3757	48310	133216	202136
Retrosplenial area ventral part layer 1	140574	80108	60466	0	79514	594	11761	15870	32835
Retrosplenial area ventral part layer 2	108990	72509	36481	69027	3055	427	6055	10184	20242
Retrosplenial area ventral part layer 2/3	179528	102394	77134	98671	3011	712	11166	23354	42614
Retrosplenial area ventral part layer 5	260631	123137	137494	119877	1946	1314	13548	50023	73923
Retrosplenial area ventral part layer 6a	129849	62309	67540	60554	1071	684	5512	31176	30852
Retrosplenial area ventral part layer 6b	7604	3057	4547	2987	44	26	268	2609	1670
Posterior parietal association areas	640848	319931	320917	286609	31240	2082	37999	153895	129023
Posterior parietal association areas layer 1	50224	26467	23757	0	26399	68	3607	4897	15253
Posterior parietal association areas layer 2/3	171495	94858	76637	93121	1343	394	11098	23699	41840
Posterior parietal association areas layer 4	65803	34445	31358	33812	404	229	4291	12936	14131
Posterior parietal association areas layer 5	197803	97376	100427	94787	1695	894	12223	50639	37565
Posterior parietal association areas layer 6a	122113	55146	66967	53651	1070	425	5603	44697	16667
Posterior parietal association areas layer 6b	33410	11639	21771	11238	329	72	1177	17027	3567
Temporal association areas	657538	397616	259922	356556	39490	1570	14352	112011	133559
Temporal association areas layer 1	52334	32043	20291	0	32009	34	804	3466	16021
Temporal association areas layer 2/3	172652	114268	58384	111582	2525	161	3567	10649	44168
Temporal association areas layer 4	60312	37042	23270	36511	419	112	1610	7568	14092
Temporal association areas layer 5	219995	129685	90310	126982	1979	724	5608	43596	41106
Temporal association areas layer 6a	123177	70799	52378	68864	1493	442	2257	35298	14823
Temporal association areas layer 6b	29068	13779	15289	12617	1065	97	506	11434	3349
Perirhinal area	213663	135266	78397	117174	17335	757	4174	41833	32390
Perirhinal area layer 6a	34861	21032	13829	20354	514	164	502	9734	3593
Perirhinal area layer 6b	11380	6294	5086	5932	306	56	159	3944	983
Perirhinal area layer 1	23810	14991	8819	0	14966	25	313	2843	5663
Perirhinal area layer 5	69385	43169	26216	42065	774	330	1890	14902	9424
Perirhinal area layer 2/3	74227	49780	24447	48823	775	182	1310	10410	12727
Ectorhinal area	603564	374444	229120	320972	52036	1436	14782	95865	118473
Ectorhinal area/Layer 1	60738	38803	21935	0	38756	47	1312	4021	16602
Ectorhinal area/Layer 2/3	203616	129823	73793	122438	7080	305	4181	21498	48114
Ectorhinal area/Layer 5	215479	132435	83044	127595	4164	676	6339	38429	38276
Ectorhinal area/Layer 6a	103680	62800	40880	61114	1362	324	2666	24664	13550
Ectorhinal area/Layer 6b	20051	10583	9468	9825	674	84	284	7253	1931
Olfactory areas	8946971	6765459	2181512	6032282	714139	19038	381871	1148559	651082
Main olfactory bulb	5290336	4520734	769602	3929164	579574	11996	113967	238787	416848
Main olfactory bulb glomerular layer	1161755	985848	175907	815477	166846	3525	35576	22892	117439
Main olfactory bulb granule layer	2464549	2155121	309428	1883705	267971	3445	35267	143725	130436
Main olfactory bulb inner plexiform layer	433530	382053	51477	357716	23524	813	5580	17869	28028
Main olfactory bulb mitral layer	361359	316326	45033	299837	15655	834	6136	14675	24222
Main olfactory bulb outer plexiform layer	730854	572399	158455	490080	79338	2981	25700	29436	103319
Accessory olfactory bulb	190881	140546	50335	122774	17217	555	11979	21286	17070
Accessory olfactory bulb glomerular layer	24392	15353	9039	11638	3586	129	3550	3084	2405
Accessory olfactory bulb granular layer	80458	64015	16443	60190	3701	124	2116	8943	5384
Accessory olfactory bulb mitral layer	33332	22204	11128	19144	2941	119	3073	4499	3556
Anterior olfactory nucleus	562484	289487	272997	261359	26824	1304	39513	222014	11470
Anterior olfactory nucleus dorsal part	52518	28481	24037	27362	1015	104	1495	22289	253
Anterior olfactory nucleus external part	53849	28310	25539	26347	1837	126	3937	20724	878
Anterior olfactory nucleus lateral part	124338	72656	51682	67830	4550	276	7357	41065	3260
Anterior olfactory nucleus medial part	107062	52161	54901	48314	3524	323	7682	47184	35
Anterior olfactory nucleus posteroventral part	93595	43241	50354	39587	3334	320	5101	41410	3843
Anterior olfactory nucleus layer 1	105813	52594	53219	41435	11044	115	11796	38557	2866
Taenia tecta	230142	133213	96929	116418	15924	871	18235	64583	14111
Taenia tecta dorsal part	175221	101787	73434	90626	10429	732	12836	46902	13696
Taenia tecta dorsal part layer 1	32952	18423	14529	14762	3547	114	3034	6516	4979
Taenia tecta dorsal part layer 2	77461	48832	28629	45639	2874	319	4478	18677	5474
Taenia tecta dorsal part layer 3	47135	25447	21688	23674	1557	216	3485	15422	2781
Taenia tecta dorsal part layer 4	17673	9085	8588	6551	2451	83	1839	6287	462
Taenia tecta ventral part	54921	31426	23495	25792	5495	139	5399	17681	415
Taenia tecta ventral part layer 1	17775	9837	7938	8162	1642	33	2234	5340	364
Taenia tecta ventral part layer 2	28484	17056	11428	13435	3558	63	2261	9116	51
Taenia tecta ventral part layer 3	8662	4533	4129	4195	295	43	904	3225	0
Dorsal peduncular area	41013	22301	18712	19628	2422	251	2701	12138	3873
Dorsal peduncular area layer 1	6578	3662	2916	3046	590	26	384	604	1928
Dorsal peduncular area layer 2/3	14773	8467	6306	8134	232	101	883	3677	1746
Dorsal peduncular area layer 5	14606	7569	7037	6773	695	101	931	5908	198
Dorsal peduncular area layer 6a	5056	2603	2453	1675	905	23	503	1949	1
Piriform area	1823901	1126032	697869	1091399	31962	2671	108813	449265	139791
Piriform area molecular layer	358266	208274	149992	199323	8749	202	35207	75532	39253
Piriform area pyramidal layer	918122	636884	281238	628776	7207	901	50173	171482	59583
Piriform area polymorph layer	547513	280874	266639	263300	16006	1568	23433	202251	40955
Nucleus of the lateral olfactory tract	54544	32228	22316	22985	8962	281	6142	16174	0
Nucleus of the lateral olfactory tract molecular layer	15153	8768	6385	6339	2409	20	2403	3982	0
Nucleus of the lateral olfactory tract pyramidal layer	24844	15098	9746	10145	4826	127	2512	7234	0
Nucleus of the lateral olfactory tract layer 3	14547	8362	6185	6501	1727	134	1227	4958	0
Cortical amygdalar area	398144	274658	123486	254534	19492	632	50932	54820	17734
Cortical amygdalar area anterior part	71513	45208	26305	35105	9852	251	7609	18665	31
Cortical amygdalar area anterior part layer 1	23770	15195	8575	11079	4096	20	3256	5292	27
Cortical amygdalar area anterior part layer 2	47743	30013	17730	24026	5756	231	4353	13373	4
Cortical amygdalar area posterior part	326631	229450	97181	219429	9640	381	43323	36155	17703
Cortical amygdalar area posterior part lateral zone	159204	107332	51872	100292	6792	248	19649	21735	10488
Cortical amygdalar area posterior part lateral zone layer 1	24347	15978	8369	13262	2709	7	4237	2247	1885
Cortical amygdalar area posterior part lateral zone layer 2	59600	41420	18180	38206	3092	122	7272	7453	3455
Cortical amygdalar area posterior part lateral zone layer 3	75257	49934	25323	48824	991	119	8140	12035	5148
Cortical amygdalar area posterior part medial zone	167427	122118	45309	119137	2848	133	23674	14420	7215
Cortical amygdalar area posterior part medial zone layer 1	23872	17616	6256	16916	696	4	3906	1376	974
Cortical amygdalar area posterior part medial zone layer 2	44740	33712	11028	32723	964	25	6554	2612	1862
Cortical amygdalar area posterior part medial zone layer 3	98815	70790	28025	69498	1188	104	13214	10432	4379
Piriform-amygdalar area	82149	52327	29822	48450	3794	83	8605	8878	12339
Piriform-amygdalar area molecular layer	17009	9797	7212	8556	1236	5	2877	1797	2538
Piriform-amygdalar area pyramidal layer	33016	22700	10316	20730	1952	18	2927	2593	4796
Piriform-amygdalar area polymorph layer	32124	19830	12294	19164	606	60	2801	4488	5005
Postpiriform transition area	162229	114611	47618	112892	1608	111	10982	24394	12242
Postpiriform transition area layers 1	26957	17720	9237	17297	421	2	3024	3948	2265
Postpiriform transition area layers 2	45330	32949	12381	32488	442	19	3302	6089	2990
Postpiriform transition area layers 3	89942	63942	26000	63107	745	90	4656	14357	6987
Hippocampal formation	6857094	4446636	2410458	4098671	329426	18539	526177	1019303	864978
Hippocampal region	3826759	2608979	1217780	2425647	172795	10537	286316	462200	469264
Ammon's horn	2361489	1564060	797429	1430434	126023	7603	174110	334784	288535
Field CA1	1201508	781538	419970	698314	80157	3067	85353	164876	169741
Field CA1 stratum lacunosum-moleculare	184651	92418	92233	44513	47546	359	24944	26195	41094
Field CA1 stratum oriens	176927	93453	83474	87406	5502	545	12189	44216	27069
Field CA1 pyramidal layer	578536	435628	142908	429823	4354	1451	26212	65827	50869
Field CA1 stratum radiatum	261394	160039	101355	136572	22755	712	22008	28638	50709
Field CA2	94406	63596	30810	56644	6624	328	7444	10927	12439
Field CA2 stratum lacunosum-moleculare	11081	5465	5616	1908	3523	34	1573	1755	2288
Field CA2 stratum oriens	15881	8442	7439	7607	757	78	1394	3782	2263
Field CA2 pyramidal layer	45666	36734	8932	36373	239	122	2267	2934	3731
Field CA2 stratum radiatum	21778	12955	8823	10756	2105	94	2210	2456	4157
Field CA3	1065575	718926	346649	675476	39242	4208	81313	158981	106355
Field CA3 stratum lacunosum-moleculare	5663	2909	2754	1125	1757	27	831	810	1113
Field CA3 stratum lucidum	73210	48320	24890	47331	708	281	5917	10311	8662
Field CA3 stratum oriens	200833	102363	98470	92670	8649	1044	19847	53259	25364
Field CA3 pyramidal layer	646905	490116	156789	479191	8743	2182	35539	72251	48999
Field CA3 stratum radiatum	138964	75218	63746	55159	19385	674	19179	22350	22217
Dentate gyrus	1445049	1032255	412794	983317	46071	2867	110642	124165	177987
Dentate gyrus molecular layer	470034	280099	189935	248007	30855	1237	55756	49720	84459
Dentate gyrus polymorph layer	192734	126772	65962	122372	3874	526	16705	23626	25631
Dentate gyrus granule cell layer	782281	625384	156897	612938	11342	1104	38181	50819	67897
Fasciola cinerea	13987	9021	4966	8458	511	52	1266	1769	1931
Induseum griseum	6234	3643	2591	3438	190	15	298	1482	811
Retrohippocampal region	3030335	1837657	1192678	1673024	156631	8002	239861	557103	395714
Entorhinal area	1708551	1082511	626040	1013480	65679	3352	116832	284568	224640
Entorhinal area lateral part	1198335	755046	443289	725631	26847	2568	59810	228133	155346
Entorhinal area lateral part layer 1	129154	85939	43215	80488	5398	53	14149	14717	14349
Entorhinal area lateral part layer 2	13715	8973	4742	8879	86	8	11	3216	1515
Entorhinal area lateral part layer 2/3	33683	23567	10116	23060	426	81	916	4097	5103
Entorhinal area lateral part layer 2a	143469	100736	42733	97885	2743	108	9783	18668	14282
Entorhinal area lateral part layer 2b	167637	114627	53010	111645	2797	185	8536	27029	17445
Entorhinal area lateral part layer 3	199611	123909	75702	119937	3656	316	7701	36592	31409
Entorhinal area lateral part layer 4	71104	42132	28972	39779	2177	176	2565	16249	10158
Entorhinal area lateral part layer 4/5	31741	18353	13388	17774	404	175	1022	8191	4175
Entorhinal area lateral part layer 5	180371	104854	75517	99793	4510	551	6759	41696	27062
Entorhinal area lateral part layer 6a	202160	116356	85804	111782	3784	790	8139	49842	27823
Entorhinal area lateral part layer 6b	25690	15600	10090	14609	866	125	229	7836	2025
Entorhinal area medial part dorsal zone	467334	296033	171301	256781	38495	757	52928	53321	65052
Entorhinal area medial part dorsal zone layer 1	71152	49270	21882	41526	7705	39	15821	1538	4523
Entorhinal area medial part dorsal zone layer 2	154786	106306	48480	93773	12358	175	19810	12665	16005
Entorhinal area medial part dorsal zone layer 2a	2653	1987	666	1781	204	2	454	21	191
Entorhinal area medial part dorsal zone layer 2b	2317	1635	682	1386	249	0	417	35	230
Entorhinal area medial part dorsal zone layer 3	125947	79268	46679	71269	7837	162	9238	14631	22810
Entorhinal area medial part dorsal zone layer 4	14107	7170	6937	6351	784	35	1267	2742	2928
Entorhinal area medial part dorsal zone layer 5	33780	17784	15996	14494	3194	96	2259	7019	6718
Entorhinal area medial part dorsal zone layer 6	62592	32613	29979	26201	6164	248	3662	14670	11647
Entorhinal area medial part ventral zone	42882	31432	11450	31068	337	27	4094	3114	4242
Entorhinal area medial part ventral zone layer 1	13342	9489	3853	9365	119	5	1624	884	1345
Entorhinal area medial part ventral zone layer 2	22216	16709	5507	16521	171	17	1885	1484	2138
Entorhinal area medial part ventral zone layer 3	6949	4985	1964	4938	43	4	564	714	686
Entorhinal area medial part ventral zone layer 5/6	375	249	126	244	4	1	21	32	73
Parasubiculum	161922	102941	58981	82388	20198	355	21892	19351	17738
Parasubiculum layer 1	17243	11929	5314	8924	2985	20	3416	387	1511
Parasubiculum layer 2	99902	67960	31942	56085	11712	163	14310	8204	9428
Parasubiculum layer 3	44777	23052	21725	17379	5501	172	4166	10760	6799
Postsubiculum	138870	84231	54639	79852	3989	390	13361	20789	20489
Postsubiculum layer 1	26919	15757	11162	14575	1099	83	3541	4106	3515
Postsubiculum layer 2	64933	42865	22068	40801	1895	169	5964	6970	9134
Postsubiculum layer 3	47018	25609	21409	24476	995	138	3856	9713	7840
Presubiculum	211652	127654	83998	119657	7449	548	22695	34185	27118
Presubiculum layer 1	38654	24121	14533	23027	993	101	6790	4596	3147
Presubiculum layer 2	116635	76067	40568	72353	3440	274	11579	14165	14824
Presubiculum layer 3	56363	27466	28897	24277	3016	173	4326	15424	9147
Subiculum	809340	440320	369020	377647	59316	3357	65081	198210	105729
Subiculum dorsal part	215369	106664	108705	96250	9305	1109	18803	54917	34985
Subiculum dorsal part molecular layer	21607	9474	12133	7871	1498	105	2686	5921	3526
Subiculum dorsal part pyramidal layer	167387	85272	82115	78438	6003	831	13264	42583	26268
Subiculum dorsal part stratum radiatum	26375	11918	14457	9941	1804	173	2853	6413	5191
Subiculum ventral part	593971	333656	260315	281397	50011	2248	46278	143293	70744
Subiculum ventral part molecular layer	57174	29486	27688	17389	11943	154	10657	10699	6332
Subiculum ventral part pyramidal layer	487533	276047	211486	240052	34048	1947	31026	120960	59500
Subiculum ventral part stratum radiatum	49264	28123	21141	23956	4020	147	4595	11634	4912
Cortical subplate	1052254	584616	467638	523422	56482	4712	67229	313190	87219
Claustrum	144968	75051	69917	70413	4059	579	8764	45316	15837
Endopiriform nucleus	330826	158862	171964	134559	22747	1556	10448	136788	24728
Endopiriform nucleus dorsal part	273361	131742	141619	112996	17444	1302	8786	111473	21360
Endopiriform nucleus ventral part	57465	27120	30345	21563	5303	254	1662	25315	3368
Lateral amygdalar nucleus	99986	62102	37884	59172	2635	295	5297	16364	16223
Basolateral amygdalar nucleus	230287	131243	99044	115722	14438	1083	15664	58082	25298
Basolateral amygdalar nucleus anterior part	128204	72327	55877	59524	11970	833	10294	32653	12930
Basolateral amygdalar nucleus posterior part	71316	42202	29114	40782	1274	146	3214	16874	9026
Basolateral amygdalar nucleus ventral part	30767	16714	14053	15416	1194	104	2156	8555	3342
Basomedial amygdalar nucleus	172788	102690	70098	90966	10662	1062	17087	48975	4036
Basomedial amygdalar nucleus anterior part	44835	24339	20496	17670	6246	423	2399	18097	0
Basomedial amygdalar nucleus posterior part	127953	78351	49602	73296	4416	639	14688	30878	4036
Posterior amygdalar nucleus	73399	54668	18731	52590	1941	137	9969	7665	1097
Cerebral nuclei	6102658	3188383	2914275	1678764	1478363	31256	547578	1758921	607776
Striatum	5062235	2695250	2366985	1470817	1204219	20214	460429	1343522	563034
Striatum dorsal region	2889135	1470191	1418944	739459	722539	8193	238367	752342	428235
Caudoputamen	2889135	1470191	1418944	739459	722539	8193	238367	752342	428235
Striatum ventral region	1134616	631254	503362	378563	248422	4269	126671	321069	55622
Nucleus accumbens	641389	342020	299369	192176	146762	3082	54431	200471	44467
Fundus of striatum	37309	18471	18838	7167	10977	327	3604	15225	9
Olfactory tubercle	455918	270763	185155	179220	90683	860	68636	105373	11146
Islands of Calleja	57587	41817	15770	27995	13698	124	5568	8077	2125
Major island of Calleja	14575	11489	3086	7832	3567	90	931	1314	841
Olfactory tubercle molecular layer	104811	60894	43917	41444	19343	107	22390	20031	1496
Olfactory tubercle pyramidal layer	172843	102919	69924	69249	33410	260	26207	40156	3561
Olfactory tubercle polymorph layer	106102	53644	52458	32700	20665	279	13540	35795	3123
Lateral septal complex	453233	243407	209826	123593	117207	2607	30674	104608	74544
Lateral septal nucleus	410031	225687	184344	110117	113203	2367	28238	88592	67514
Lateral septal nucleus caudal (caudodorsal) part	86906	48882	38024	20920	27585	377	4627	11895	21502
Lateral septal nucleus rostral (rostroventral) part	304723	166040	138683	81799	82379	1862	21438	72003	45242
Lateral septal nucleus ventral part	18402	10765	7637	7398	3239	128	2173	4694	770
Septofimbrial nucleus	30013	10315	19698	7241	2938	136	1573	13726	4399
Septohippocampal nucleus	13189	7405	5784	6235	1066	104	863	2290	2631
Striatum-like amygdalar nuclei	585251	350398	234853	229202	116051	5145	64717	165503	4633
Anterior amygdalar area	68888	33978	34910	14454	18823	701	6428	28477	5
Bed nucleus of the accessory olfactory tract	9830	6054	3776	5879	107	68	1050	2726	0
Central amygdalar nucleus	187952	108354	79598	51394	55019	1941	16930	58488	4180
Central amygdalar nucleus capsular part	65864	35475	30389	15680	19170	625	5297	22982	2110
Central amygdalar nucleus lateral part	35460	22877	12583	14873	7751	253	4031	6890	1662
Central amygdalar nucleus medial part	86628	50002	36626	20841	28098	1063	7602	28616	408
Intercalated amygdalar nucleus	36397	21731	14666	11324	10146	261	2247	12178	241
Medial amygdalar nucleus	249763	161798	87965	133670	26207	1921	34196	53765	4
Medial amygdalar nucleus anterodorsal part	110602	66111	44491	46930	17973	1208	11300	33191	0
Medial amygdalar nucleus anteroventral part	61885	43135	18750	41095	1761	279	10135	8615	0
Medial amygdalar nucleus posterodorsal part	63177	41805	21372	35188	6203	414	10159	11209	4
Medial amygdalar nucleus posterodorsal part sublayer a	27261	18754	8507	15801	2795	158	4730	3777	0
Medial amygdalar nucleus posterodorsal part sublayer b	16567	10719	5848	8753	1831	135	2459	3389	0
Medial amygdalar nucleus posterodorsal part sublayer c	19349	12332	7017	10634	1577	121	2970	4043	4
Medial amygdalar nucleus posteroventral part	14099	10747	3352	10457	270	20	2602	750	0
Pallidum	1040423	493133	547290	207947	274144	11042	87149	415399	44742
Pallidum dorsal region	219321	100714	118607	36293	62394	2027	21621	84511	12475
Globus pallidus external segment	185535	85521	100014	31405	52405	1711	18975	69211	11828
Globus pallidus internal segment	33786	15193	18593	4888	9989	316	2646	15300	647
Pallidum ventral region	359936	163901	196035	59750	100260	3891	32867	159320	3848
Substantia innominata	311108	140426	170682	47757	89289	3380	27902	139211	3569
Magnocellular nucleus	48828	23475	25353	11993	10971	511	4965	20109	279
Pallidum medial region	249477	115615	133862	63323	49541	2751	16636	93986	23240
Medial septal complex	216783	101078	115705	51948	46614	2516	15553	79920	20232
Medial septal nucleus	94527	40541	53986	20713	18514	1314	3946	38571	11469
Diagonal band nucleus	122256	60537	61719	31235	28100	1202	11607	41349	8763
Triangular nucleus of septum	32694	14537	18157	11375	2927	235	1083	14066	3008
Pallidum caudal region	211689	112903	98786	48581	61949	2373	16025	77582	5179
Bed nuclei of the stria terminalis	209079	111108	97971	47201	61558	2349	15851	76941	5179
Bed nuclei of the stria terminalis anterior division	118540	59897	58643	21218	37490	1189	8497	45048	5098
Bed nuclei of the stria terminalis anterior division anterolateral area	32798	15336	17462	4941	10116	279	2144	13766	1552
Bed nuclei of the stria terminalis anterior division anteromedial area	39895	20732	19163	10212	10146	374	3113	13341	2709
Bed nuclei of the stria terminalis anterior division dorsomedial nucleus	4861	1945	2916	345	1534	66	156	2760	0
Bed nuclei of the stria terminalis anterior division fusiform nucleus	3161	1621	1540	435	1159	27	271	1269	0
Bed nuclei of the stria terminalis anterior division juxtacapsular nucleus	1890	886	1004	189	687	10	154	793	57
Bed nuclei of the stria terminalis anterior division magnocellular nucleus	9339	5572	3767	1119	4300	153	596	3171	0
Bed nuclei of the stria terminalis anterior division oval nucleus	10834	5415	5419	1975	3399	41	794	3874	751
Bed nuclei of the stria terminalis anterior division rhomboid nucleus	6500	3410	3090	818	2523	69	636	2425	29
Bed nuclei of the stria terminalis anterior division ventral nucleus	9262	4980	4282	1184	3626	170	633	3649	0
Bed nuclei of the stria terminalis posterior division	90539	51211	39328	25983	24068	1160	7354	31893	81
Bed nuclei of the stria terminalis posterior division dorsal nucleus	697	478	219	354	112	12	134	80	5
Bed nuclei of the stria terminalis posterior division principal nucleus	50941	29845	21096	16297	12937	611	4575	16482	39
Bed nuclei of the stria terminalis posterior division interfascicular nucleus	29201	15821	13380	5840	9556	425	1978	11402	0
Bed nuclei of the stria terminalis posterior division transverse nucleus	5165	2400	2765	1204	1124	72	307	2458	0
Bed nuclei of the stria terminalis posterior division strial extension	4535	2667	1868	2288	339	40	360	1471	37
Bed nucleus of the anterior commissure	2610	1795	815	1380	391	24	174	641	0
Brain stem	14694541	6811201	7883340	5727165	839884	244152	1122296	5180854	1580190
Interbrain	5399178	2890478	2508700	2386766	450615	53097	374432	1658380	475888
Thalamus	3036911	1568511	1468400	1380267	163663	24581	202242	874686	391472
Thalamus sensory-motor cortex related	915488	456415	459073	423353	26642	6420	69516	310334	79223
Ventral group of the dorsal thalamus	601932	300722	301210	281332	15310	4080	44014	204604	52592
Ventral anterior-lateral complex of the thalamus	165049	82388	82661	75776	5647	965	15199	52655	14807
Ventral medial nucleus of the thalamus	91357	46954	44403	43224	2710	1020	6706	34926	2771
Ventral posterior complex of the thalamus	345526	171380	174146	162332	6953	2095	22109	117023	35014
Ventral posterolateral nucleus of the thalamus	119800	56769	63031	49611	6459	699	7116	46660	9255
Ventral posterolateral nucleus of the thalamus parvicellular part	8584	3879	4705	3653	158	68	467	3921	317
Ventral posteromedial nucleus of the thalamus	194204	99163	95041	97695	322	1146	13040	59485	22516
Ventral posteromedial nucleus of the thalamus parvicellular part	22938	11569	11369	11373	14	182	1486	6957	2926
Subparafascicular nucleus	56411	28759	27652	24703	3345	711	2951	20572	4129
Subparafascicular nucleus magnocellular part	14843	8935	5908	8520	190	225	519	3452	1937
Subparafascicular nucleus parvicellular part	41568	19824	21744	16183	3155	486	2432	17120	2192
Subparafascicular area	10590	5851	4739	5645	24	182	616	2351	1772
Peripeduncular nucleus	18497	8765	9732	4222	4407	136	1497	7559	676
Geniculate group dorsal thalamus	228058	112318	115740	107451	3556	1311	20438	75248	20054
Medial geniculate complex	132211	69843	62368	66489	2513	841	13372	39495	9501
Medial geniculate complex dorsal part	31927	17031	14896	16907	10	114	3120	9027	2749
Medial geniculate complex ventral part	72954	39536	33418	36804	2311	421	8585	20598	4235
Medial geniculate complex medial part	27330	13276	14054	12778	192	306	1667	9870	2517
Dorsal part of the lateral geniculate complex	95847	42475	53372	40962	1043	470	7066	35753	10553
Thalamus polymodal association cortex related	1866725	984067	882658	840248	127822	15997	115849	486964	279845
Lateral group of the dorsal thalamus	300437	142274	158163	140150	510	1614	18592	87610	51961
Lateral posterior nucleus of the thalamus	119032	54095	64937	53394	179	522	6350	36332	22255
Posterior complex of the thalamus	143612	69475	74137	68650	109	716	10207	38465	25465
Posterior limiting nucleus of the thalamus	20276	9248	11028	8786	221	241	1015	7352	2661
Suprageniculate nucleus	17517	9456	8061	9320	1	135	1020	5461	1580
Anterior group of the dorsal thalamus	332009	170678	161331	165146	3411	2121	26081	89739	45511
Anteroventral nucleus of thalamus	64322	33443	30879	31975	1106	362	5868	15600	9411
Anteromedial nucleus	69803	37371	32432	36231	827	313	4823	21322	6287
Anteromedial nucleus dorsal part	54920	29117	25803	28866	41	210	3593	16364	5846
Anteromedial nucleus ventral part	14883	8254	6629	7365	786	103	1230	4958	441
Anterodorsal nucleus	38688	21814	16874	20932	507	375	2419	7874	6581
Interanteromedial nucleus of the thalamus	7034	3976	3058	3889	1	86	434	891	1733
Interanterodorsal nucleus of the thalamus	13444	6600	6844	6528	0	72	554	3859	2431
Lateral dorsal nucleus of thalamus	138718	67474	71244	65591	970	913	11983	40193	19068
Medial group of the dorsal thalamus	246677	129681	116996	127736	94	1851	10924	52567	53505
Intermediodorsal nucleus of the thalamus	37160	21930	15230	21456	11	463	1658	5071	8501
Mediodorsal nucleus of thalamus	176393	90441	85952	89288	40	1113	8035	37568	40349
Mediodorsal nucleus of the thalamus central part	30447	15763	14684	15604	3	156	1164	6692	6828
Mediodorsal nucleus of the thalamus lateral part	70165	36168	33997	35691	11	466	3466	15595	14936
Mediodorsal nucleus of the thalamus medial part	75781	38510	37271	37993	26	491	3405	15281	18585
Submedial nucleus of the thalamus	29976	15547	14429	15286	36	225	1161	9008	4260
Perireunensis nucleus	3148	1763	1385	1706	7	50	70	920	395
Midline group of the dorsal thalamus	252449	147973	104476	138406	6061	3506	12463	49409	42604
Paraventricular nucleus of the thalamus	117209	69735	47474	66308	2009	1418	5117	18826	23531
Parataenial nucleus	20305	9454	10851	9224	44	186	1074	6043	3734
Nucleus of reunions	114935	68784	46151	62874	4008	1902	6272	24540	15339
Intralaminar nuclei of the dorsal thalamus	271521	151400	120121	148273	257	2870	15880	54656	49585
Rhomboid nucleus	40118	24519	15599	24136	25	358	1931	6007	7661
Central medial nucleus of the thalamus	68014	39351	28663	38559	89	703	3857	11880	12926
Paracentral nucleus	30570	15903	14667	15746	9	148	1825	7401	5441
Central lateral nucleus of the thalamus	41406	21718	19688	21409	34	275	3387	9266	7035
Parafascicular nucleus	91413	49909	41504	48423	100	1386	4880	20102	16522
Reticular nucleus of the thalamus	216826	105965	110861	0	104148	1817	14935	91019	4907
Geniculate group ventral thalamus	89285	41237	48048	27498	12885	854	7664	31754	8630
Intergeniculate leaflet of the lateral geniculate complex	15153	6793	8360	5059	1555	179	1106	5301	1953
Ventral part of the lateral geniculate complex	69545	32004	37541	21313	10047	644	6237	24974	6330
Subgeniculate nucleus	4587	2440	2147	1126	1283	31	321	1479	347
Epithalamus	157521	94859	62662	93039	456	1364	9310	30210	23142
Medial habenula	97310	63782	33528	62743	289	750	5958	15137	12433
Lateral habenula	60211	31077	29134	30296	167	614	3352	15073	10709
Hypothalamus	2362267	1321967	1040300	1006499	286952	28516	172190	783694	84416
Periventricular zone	160999	104624	56375	86280	16811	1533	13197	27247	15931
Supraoptic nucleus	5782	3767	2015	3744	9	14	706	1309	0
Accessory supraoptic group	228	152	76	90	61	1	9	67	0
Nucleus circularis	228	152	76	90	61	1	9	67	0
Paraventricular hypothalamic nucleus	49171	29823	19348	22877	6266	680	3332	11080	4936
Paraventricular hypothalamic nucleus magnocellular division	11556	8255	3301	6803	1275	177	736	1578	987
Paraventricular hypothalamic nucleus magnocellular division medial magnocellular part	2818	2044	774	1498	511	35	164	303	307
Paraventricular hypothalamic nucleus magnocellular division posterior magnocellular part	8738	6211	2527	5305	764	142	572	1275	680
Paraventricular hypothalamic nucleus magnocellular division posterior magnocellular part lateral zone	7242	5152	2090	4386	643	123	455	1088	547
Paraventricular hypothalamic nucleus magnocellular division posterior magnocellular part medial zone	1496	1059	437	919	121	19	117	187	133
Paraventricular hypothalamic nucleus parvicellular division	37615	21568	16047	16074	4991	503	2596	9502	3949
Paraventricular hypothalamic nucleus parvicellular division anterior parvicellular part	12594	4933	7661	1773	3014	146	430	6230	1001
Paraventricular hypothalamic nucleus parvicellular division medial parvicellular part dorsal zone	17022	11606	5416	10377	984	245	1361	2065	1990
Paraventricular hypothalamic nucleus parvicellular division periventricular part	7999	5029	2970	3924	993	112	805	1207	958
Periventricular hypothalamic nucleus anterior part	5490	3895	1595	2566	1274	55	775	380	440
Periventricular hypothalamic nucleus intermediate part	31572	22275	9297	20656	1241	378	3190	2968	3139
Arcuate hypothalamic nucleus	68756	44712	24044	36347	7960	405	5185	11443	7416
Periventricular region	377112	214874	162238	152144	58440	4290	24537	116115	21586
Anterodorsal preoptic nucleus	5425	2687	2738	796	1813	78	187	2454	97
Anteroventral preoptic nucleus	8505	3995	4510	2462	1483	50	639	3703	168
Anteroventral periventricular nucleus	12097	6851	5246	3907	2844	100	774	3360	1112
Dorsomedial nucleus of the hypothalamus	106161	66723	39438	59339	5907	1477	5725	28991	4722
Dorsomedial nucleus of the hypothalamus anterior part	53400	32880	20520	29529	2581	770	3146	15492	1882
Dorsomedial nucleus of the hypothalamus posterior part	24699	16373	8326	14953	1098	322	1154	5424	1748
Dorsomedial nucleus of the hypothalamus ventral part	28062	17470	10592	14857	2228	385	1425	8075	1092
Median preoptic nucleus	28978	15324	13654	11820	3196	308	2207	9338	2109
Medial preoptic area	104996	48062	56934	24736	21989	1337	6228	47918	2788
Vascular organ of the lamina terminalis	3685	2550	1135	2474	56	20	514	397	224
Posterodorsal preoptic nucleus	699	491	208	111	362	18	55	153	0
Parastrial nucleus	3506	2036	1470	390	1600	46	249	1221	0
Periventricular hypothalamic nucleus posterior part	35358	24827	10531	18177	6398	252	2284	4826	3421
Periventricular hypothalamic nucleus preoptic part	16904	9154	7750	7064	1885	205	1090	4526	2134
Subparaventricular zone	22452	14275	8177	8702	5296	277	1907	4555	1715
Suprachiasmatic nucleus	20308	12672	7636	7235	5350	87	1824	3402	2410
Subfornical organ	5969	4120	1849	3934	156	30	428	761	660
Ventrolateral preoptic nucleus	2069	1107	962	997	105	5	426	510	26
Hypothalamic medial zone	557780	336092	221688	266876	61861	7355	37209	159991	24488
Anterior hypothalamic nucleus	120025	70719	49306	32902	36232	1585	8784	39233	1289
Anterior hypothalamic nucleus anterior part	30419	15567	14852	10680	4578	309	2158	12633	61
Anterior hypothalamic nucleus central part	66233	39561	26672	13583	25034	944	5061	20769	842
Anterior hypothalamic nucleus posterior part	23373	15591	7782	8639	6620	332	1565	5831	386
Mammillary body	130767	78961	51806	74998	2518	1445	12135	32619	7052
Lateral mammillary nucleus	10154	6281	3873	5481	732	68	1812	2041	20
Medial mammillary nucleus	76692	46707	29985	45791	194	722	7242	18446	4297
Medial mammillary nucleus median part	4709	3017	1692	2973	0	44	194	801	697
Supramammillary nucleus	34163	19162	15001	18527	71	564	1971	10682	2348
Supramammillary nucleus lateral part	23092	12514	10578	12071	57	386	1057	8795	726
Supramammillary nucleus medial part	11071	6648	4423	6456	14	178	914	1887	1622
Tuberomammillary nucleus	9758	6811	2947	5199	1521	91	1110	1450	387
Tuberomammillary nucleus dorsal part	2884	1993	891	1834	120	39	20	517	354
Tuberomammillary nucleus ventral part	6874	4818	2056	3365	1401	52	1090	933	33
Medial preoptic nucleus	35061	18112	16949	6365	11311	436	2355	13254	1340
Medial preoptic nucleus central part	1385	765	620	179	563	23	96	509	15
Medial preoptic nucleus lateral part	13892	7233	6659	1908	5146	179	1022	5536	101
Medial preoptic nucleus medial part	17634	9074	8560	4019	4851	204	1130	6212	1218
Dorsal premammillary nucleus	16055	10060	5995	8925	920	215	492	5303	200
Ventral premammillary nucleus	21814	14584	7230	9045	5306	233	1170	5753	307
Paraventricular hypothalamic nucleus descending division	9637	6133	3504	5191	785	157	769	2070	665
Paraventricular hypothalamic nucleus descending division dorsal parvicellular part	2257	1434	823	1297	98	39	137	257	429
Paraventricular hypothalamic nucleus descending division forniceal part	993	653	340	499	148	6	94	246	0
Paraventricular hypothalamic nucleus descending division lateral parvicellular part	4910	3009	1901	2393	522	94	405	1343	153
Paraventricular hypothalamic nucleus descending division medial parvicellular part ventral zone	1477	1037	440	1002	17	18	133	224	83
Ventromedial hypothalamic nucleus	104574	65727	38847	62114	2332	1281	6813	29429	2605
Ventromedial hypothalamic nucleus anterior part	3032	1937	1095	1743	150	44	208	887	0
Ventromedial hypothalamic nucleus central part	29379	17911	11468	17197	337	377	2150	8814	504
Ventromedial hypothalamic nucleus dorsomedial part	29864	19602	10262	18041	1145	416	1382	6789	2091
Ventromedial hypothalamic nucleus ventrolateral part	42299	26277	16022	25133	700	444	3073	12939	10
Posterior hypothalamic nucleus	119847	71796	48051	67336	2457	2003	4691	32330	11030
Hypothalamic lateral zone	1043058	535502	507556	401158	121288	13056	76817	420281	10458
Lateral hypothalamic area	474311	248108	226203	191624	49902	6582	33472	192479	252
Lateral preoptic area	114470	52681	61789	26799	24330	1552	9240	49526	3023
Preparasubthalamic nucleus	1821	963	858	897	44	22	73	785	0
Parasubthalamic nucleus	11519	6397	5122	6227	18	152	926	4192	4
Retrochiasmatic area	23706	11248	12458	10191	985	72	2401	9430	627
Subthalamic nucleus	36110	19161	16949	17436	1378	347	2188	14675	86
Tuberal nucleus	64991	34792	30199	26073	8437	282	8876	21272	51
Zona incerta	316130	162152	153978	121911	36194	4047	19641	127922	6415
Fields of Forel	7574	3671	3903	2864	712	95	567	3324	12
Midbrain	4725452	1998739	2726713	1654776	204816	139147	329508	1683508	713697
Midbrain sensory related	1297983	479124	818859	438935	33057	7132	97792	419407	301660
Superior colliculus sensory related	422412	168721	253691	152384	14002	2335	33915	114811	104965
Superior colliculus optic layer	83802	29144	54658	26919	1659	566	6138	29465	19055
Superior colliculus superficial gray layer	207421	76448	130973	69147	6086	1215	15622	61632	53719
Superior colliculus zonal layer	131189	63129	68060	56318	6257	554	12155	23714	32191
Inferior colliculus	824716	287198	537518	266549	16471	4178	60005	283275	194238
Inferior colliculus central nucleus	265330	98174	167156	95402	1290	1482	19345	77938	69873
Inferior colliculus dorsal nucleus	191012	67489	123523	62775	3808	906	15570	54628	53325
Inferior colliculus external nucleus	368374	121535	246839	108372	11373	1790	25090	150709	71040
Nucleus of the brachium of the inferior colliculus	16255	7064	9191	6192	700	172	1016	7517	658
Nucleus sagulum	10544	4287	6257	2979	1177	131	356	5372	529
Parabigeminal nucleus	10942	5209	5733	4661	434	114	1418	4282	33
Midbrain trigeminal nucleus	13114	6645	6469	6170	273	202	1082	4150	1237
Midbrain motor related	2978644	1311117	1667527	1081287	142867	86963	195663	1089674	382190
Substantia nigra reticular part	131191	61568	69623	16853	20952	23763	12033	57251	339
Ventral tegmental area	103792	49942	53850	15306	1971	32665	4347	49084	419
Midbrain reticular nucleus retrorubral area	45487	19257	26230	11742	6936	579	3116	23060	54
Midbrain reticular nucleus	612035	259410	352625	191437	61205	6768	33898	289757	28970
Superior colliculus motor related	974550	387496	587054	360272	18249	8975	60901	324690	201463
Superior colliculus motor related deep gray layer	301253	117058	184195	109121	5079	2858	18494	106081	59620
Superior colliculus motor related deep white layer	13549	5374	8175	5058	165	151	855	4755	2565
Superior colliculus motor related intermediate white layer	122998	44819	78179	41493	2233	1093	7897	42025	28257
Superior colliculus motor related intermediate gray layer	536750	220245	316505	204600	10772	4873	33655	171829	111021
Superior colliculus motor related intermediate gray layer sublayer a	95105	45033	50072	42260	1795	978	6583	24811	18678
Superior colliculus motor related intermediate gray layer sublayer b	175390	80003	95387	73760	4526	1717	11395	50050	33942
Superior colliculus motor related intermediate gray layer sublayer c	44844	21838	23006	20029	1274	535	2876	12872	7258
Periaqueductal gray	722020	347906	374114	317623	20821	9462	54381	226578	93155
Precommissural nucleus	14600	8083	6517	7628	237	218	802	4070	1645
Interstitial nucleus of Cajal	6679	3166	3513	2680	416	70	447	2102	964
Nucleus of Darkschewitsch	18203	10188	8015	8844	1112	232	1150	3710	3155
Pretectal region	267369	127728	139641	117489	7137	3102	16350	74270	49021
Anterior pretectal nucleus	155835	73674	82161	69386	2615	1673	10076	41770	30315
Medial pretectal area	18254	9844	8410	8468	1139	237	1681	5947	782
Nucleus of the optic tract	26229	12163	14066	10268	1596	299	1918	7055	5093
Nucleus of the posterior commissure	41298	19396	21902	17732	1106	558	1709	12647	7546
Olivary pretectal nucleus	14140	7074	7066	6590	310	174	721	3708	2637
Posterior pretectal nucleus	11613	5577	6036	5045	371	161	245	3143	2648
Cuneiform nucleus	37672	15065	22607	13183	1474	408	3159	14428	5020
Red nucleus	53868	27343	26525	25160	1395	788	4745	21678	102
Oculomotor nucleus	7651	4002	3649	3845	15	142	925	1919	805
Edinger-Westphal nucleus	9575	5696	3879	5543	5	148	684	2414	781
Trochlear nucleus	1534	684	850	593	63	28	213	536	101
Ventral tegmental nucleus	6617	2753	3864	1382	1285	86	486	1876	1502
Anterior tegmental nucleus	3920	1656	2264	367	1246	43	325	1574	365
Lateral terminal nucleus of the accessory optic tract	1363	611	752	492	113	6	100	559	93
Midbrain behavioral state related	201261	98862	102399	42302	13910	42650	15432	82184	4783
Substantia nigra compact part	60832	30838	29994	13621	5287	11930	4178	25715	101
Pedunculopontine nucleus	48433	19188	29245	15194	3283	711	3907	23923	1415
Midbrain raphe nuclei	91996	48836	43160	13487	5340	30009	7347	32546	3267
Interfascicular nucleus raphe	5585	3140	2445	1029	167	1944	318	2095	32
Interpeduncular nucleus	43432	24717	18715	6131	3419	15167	4029	13264	1422
Rostral linear nucleus raphe	2675	1439	1236	542	1	896	163	1073	0
Central linear nucleus raphe	11474	4602	6872	1162	630	2810	616	6177	79
Dorsal nucleus raphe	28830	14938	13892	4623	1123	9192	2221	9937	1734
Hindbrain	4569911	1921984	2647927	1685623	184453	51908	418356	1838966	390605
Pons	1681695	715713	965982	603082	93664	18967	157274	708240	100468
Pons sensory related	400998	158506	242492	139519	15060	3927	41201	170750	30541
Nucleus of the lateral lemniscus	94771	34355	60416	22120	11348	887	9273	46212	4931
Nucleus of the lateral lemniscus dorsal part	21730	7668	14062	5044	2431	193	1581	10304	2177
Nucleus of the lateral lemniscus horizontal part	5694	1926	3768	1415	445	66	510	2845	413
Nucleus of the lateral lemniscus ventral part	67347	24761	42586	15661	8472	628	7182	33063	2341
Principal sensory nucleus of the trigeminal	122127	48971	73156	47852	28	1091	12249	48842	12065
Parabrachial nucleus	109009	47141	61868	44668	1155	1318	9700	38623	13545
Koelliker-Fuse subnucleus	19048	7697	11351	7330	165	202	1633	7600	2118
Parabrachial nucleus lateral division	61834	27778	34056	26157	925	696	5980	19673	8403
Parabrachial nucleus lateral division central lateral part	19497	8726	10771	8279	222	225	1979	6068	2724
Parabrachial nucleus lateral division dorsal lateral part	7879	3498	4381	3323	98	77	903	2266	1212
Parabrachial nucleus lateral division external lateral part	10181	4919	5262	4647	171	101	763	3430	1069
Parabrachial nucleus lateral division superior lateral part	13547	5975	7572	5518	285	172	1511	4232	1829
Parabrachial nucleus lateral division ventral lateral part	10730	4660	6070	4390	149	121	824	3677	1569
Parabrachial nucleus medial division	28127	11666	16461	11181	65	420	2087	11350	3024
Parabrachial nucleus medial division external medial part	3784	1842	1942	1791	17	34	211	1353	378
Parabrachial nucleus medial division medial medial part	24343	9824	14519	9390	48	386	1876	9997	2646
Superior olivary complex	75091	28039	47052	24879	2529	631	9979	37073	0
Superior olivary complex periolivary region	64026	23808	40218	20834	2443	531	8606	31612	0
Superior olivary complex medial part	4442	1626	2816	1541	43	42	642	2174	0
Superior olivary complex lateral part	6623	2605	4018	2504	43	58	731	3287	0
Pons motor related	675594	301523	374071	274307	19094	8122	61858	271840	40373
Barrington's nucleus	5025	2580	2445	2458	51	71	478	1623	344
Dorsal tegmental nucleus	16516	7981	8535	6169	1636	176	1300	3946	3289
Pontine central gray	86490	38242	48248	30895	6224	1123	7524	28073	12651
Pontine gray	135292	74151	61141	71274	1353	1524	16960	42349	1832
Pontine reticular nucleus caudal part	263047	103079	159968	94558	5603	2918	21481	129236	9251
Supragenual nucleus	2946	1351	1595	1289	32	30	252	836	507
Supratrigeminal nucleus	17311	7033	10278	6705	94	234	1382	6287	2609
Tegmental reticular nucleus	90706	41500	49206	38759	1460	1281	7023	38592	3591
Motor nucleus of trigeminal	58261	25606	32655	22200	2641	765	5458	20898	6299
Pons behavioral state related	405840	168927	236913	112789	51104	5034	32983	183854	20076
Superior central nucleus raphe	67732	29914	37818	12861	16160	893	5183	24836	7799
Superior central nucleus raphe lateral part	29570	11668	17902	4942	6367	359	1958	11589	4355
Superior central nucleus raphe medial part	38162	18246	19916	7919	9793	534	3225	13247	3444
Locus ceruleus	12076	7166	4910	6973	19	174	1135	3390	385
Laterodorsal tegmental nucleus	22421	10563	11858	9617	604	342	1440	6603	3815
Nucleus incertus	16216	6673	9543	3949	2537	187	1322	5101	3120
Pontine reticular nucleus	269098	106860	162238	72341	31334	3185	22205	136056	3977
Nucleus raphe pontis	4690	1499	3191	1194	270	35	566	2098	527
Subceruleus nucleus	3403	1401	2002	1338	0	63	321	1495	186
Sublaterodorsal nucleus	10204	4851	5353	4516	180	155	811	4275	267
Medulla	2888216	1206271	1681945	1082541	90789	32941	261082	1130726	290137
Medulla sensory related	810481	337996	472485	305593	24657	7746	76270	280710	115505
Area postrema	7930	5364	2566	4293	981	90	923	465	1178
Cochlear nuclei	236618	97984	138634	88995	7951	1038	25429	83791	29414
Granular lamina of the cochlear nuclei	8319	3467	4852	3394	47	26	640	2796	1416
Cochlear nucleus subpedunclular granular region	9259	4288	4971	4009	231	48	907	2828	1236
Dorsal cochlear nucleus	94315	43839	50476	37102	6318	419	9405	28067	13004
Ventral cochlear nucleus	124725	46390	78335	44490	1355	545	14477	50100	13758
Dorsal column nuclei	36460	15819	20641	14501	843	475	2306	12041	6294
Cuneate nucleus	29806	12492	17314	11465	648	379	1820	10543	4951
Gracile nucleus	6654	3327	3327	3036	195	96	486	1498	1343
External cuneate nucleus	43873	19784	24089	18176	1128	480	3385	12072	8632
Nucleus of the trapezoid body	19326	8098	11228	7010	907	181	2214	9002	12
Nucleus of the solitary tract	100013	46248	53765	42287	2363	1598	8442	30621	14702
Nucleus of the solitary tract central part	1844	972	872	898	41	33	147	552	173
Nucleus of the solitary tract commissural part	7119	3633	3486	3416	100	117	911	1026	1549
Nucleus of the solitary tract gelatinous part	3315	1515	1800	1430	40	45	405	765	630
Nucleus of the solitary tract lateral part	37126	16641	20485	15399	665	577	2409	13206	4870
Nucleus of the solitary tract medial part	50609	23487	27122	21144	1517	826	4570	15072	7480
Spinal nucleus of the trigeminal caudal part	100537	40873	59664	37715	2227	931	7313	31329	21022
Spinal nucleus of the trigeminal interpolar part	201352	78764	122588	68568	7882	2314	19630	75121	27837
Spinal nucleus of the trigeminal oral part	64372	25062	39310	24048	375	639	6628	26268	6414
Spinal nucleus of the trigeminal oral part caudal dorsomedial part	5257	2335	2922	2167	103	65	348	1585	989
Spinal nucleus of the trigeminal oral part middle dorsomedial part dorsal zone	6438	2700	3738	2588	26	86	518	2107	1113
Spinal nucleus of the trigeminal oral part middle dorsomedial part ventral zone	6661	2609	4052	2507	17	85	557	2381	1114
Spinal nucleus of the trigeminal oral part rostral dorsomedial part	11203	4566	6637	4317	133	116	1135	4244	1258
Spinal nucleus of the trigeminal oral part ventrolateral part	34813	12852	21961	12469	96	287	4070	15951	1940
Medulla motor related	1722815	717998	1004817	640388	55791	21819	147811	714285	142721
Abducens nucleus	2599	1299	1300	1133	138	28	162	741	397
Facial motor nucleus	70133	31970	38163	28621	2493	856	9545	28475	143
Accessory facial motor nucleus	1498	767	731	744	0	23	133	598	0
Nucleus ambiguus	17174	7755	9419	6672	832	251	1485	7334	600
Nucleus ambiguus dorsal division	4668	2362	2306	2060	221	81	379	1730	197
Nucleus ambiguus ventral division	8502	3631	4871	2935	591	105	819	3880	172
Dorsal motor nucleus of the vagus nerve	18143	9200	8943	8546	380	274	1610	3975	3358
Gigantocellular reticular nucleus	272054	106534	165520	90133	12686	3715	18492	135976	11052
Infracerebellar nucleus	1284	514	770	355	146	13	57	377	336
Inferior olivary complex	59149	25395	33754	24668	655	72	8859	24401	494
Intermediate reticular nucleus	274765	112538	162227	102888	5765	3885	20007	129731	12489
Inferior salivatory nucleus	6119	2715	3404	2535	101	79	659	2689	56
Linear nucleus of the medulla	4512	2046	2466	1896	71	79	273	2188	5
Lateral reticular nucleus	63108	27451	35657	25930	1003	518	6768	27536	1353
Lateral reticular nucleus magnocellular part	59397	26154	33243	24655	991	508	6282	25631	1330
Lateral reticular nucleus parvicellular part	2547	715	1832	694	12	9	395	1414	23
Magnocellular reticular nucleus	73544	30919	42625	24208	5930	781	6873	34406	1346
Medullary reticular nucleus	153884	68032	85852	64472	1849	1711	9667	59587	16598
Medullary reticular nucleus dorsal part	59695	25796	33899	24231	796	769	1908	18258	13733
Medullary reticular nucleus ventral part	94189	42236	51953	40241	1053	942	7759	41329	2865
Parvicellular reticular nucleus	171044	70186	100858	62861	5057	2268	13599	74642	12617
Parasolitary nucleus	4976	2477	2499	2366	35	76	327	1414	758
Paragigantocellular reticular nucleus	87395	33942	53453	25712	7330	900	9094	40069	4290
Paragigantocellular reticular nucleus dorsal part	23051	8206	14845	6959	1012	235	1730	9550	3565
Paragigantocellular reticular nucleus lateral part	64344	25736	38608	18753	6318	665	7364	30519	725
Perihypoglossal nuclei	52216	21646	30570	18561	2364	721	3746	14596	12228
Nucleus of Roller	2367	811	1556	753	29	29	135	938	483
Nucleus prepositus	49849	20835	29014	17808	2335	692	3611	13658	11745
Parapyramidal nucleus	5230	2023	3207	1192	819	12	993	2183	31
Vestibular nuclei	332459	139069	193390	127655	6606	4808	30367	107691	55332
Lateral vestibular nucleus	55044	21751	33293	20287	831	633	5706	19764	7823
Medial vestibular nucleus	168114	73964	94150	67378	3837	2749	14947	50178	29025
Spinal vestibular nucleus	64571	26051	38520	24247	900	904	5715	21387	11418
Superior vestibular nucleus	44730	17303	27427	15743	1038	522	3999	16362	7066
Nucleus x	6542	2692	3850	2539	74	79	493	2439	918
Hypoglossal nucleus	42525	17806	24719	15890	1272	644	4392	12464	7863
Nucleus y	2462	1022	1440	811	185	26	210	773	457
Medulla behavioral state related	38470	17093	21377	15380	1296	417	5197	15911	269
Nucleus raphe magnus	22049	9878	12171	8517	1046	315	2414	9689	68
Nucleus raphe pallidus	8056	3529	4527	3256	249	24	1620	2865	42
Nucleus raphe obscurus	8365	3686	4679	3607	1	78	1163	3357	159
Cerebellum	46620517	39607063	7013454	38628076	954280	24707	1369134	2869537	2774783
Cerebellar cortex	44584738	39376980	5207758	38416584	938335	22061	1062409	2014055	2131294
Vermal regions	17494449	15408108	2086341	15018311	378621	11176	414603	713811	957927
Lingula (I)	78997	67219	11778	63922	3214	83	2519	4356	4903
Lingula (I) molecular layer	19186	13568	5618	12487	1034	47	1188	1768	2662
Lingula (I) granular layer	59811	53651	6160	51435	2180	36	1331	2588	2241
Central lobule	3816868	3380688	436180	3273081	105360	2247	93689	137823	204668
Lobule II	1203573	1070137	133436	1043853	25418	866	29607	42254	61575
Lobule II molecular layer	204013	137995	66018	115395	22184	416	13852	24833	27333
Lobule II granular layer	999560	932142	67418	928458	3234	450	15755	17421	34242
Lobule III	2613295	2310551	302744	2229228	79942	1381	64082	95569	143093
Lobule III molecular layer	386361	271626	114735	210552	60524	550	27143	30256	57336
Lobule III granular layer	2226934	2038925	188009	2018676	19418	831	36939	65313	85757
Culmen	6455289	5610825	844464	5460193	147417	3215	169667	317340	357457
Lobules IV-V	6455289	5610825	844464	5460193	147417	3215	169667	317340	357457
Lobules IV-V molecular layer	989916	688594	301322	573614	113744	1236	70512	85156	145654
Lobules IV-V granular layer	5465373	4922231	543142	4886579	33673	1979	99155	232184	211803
Declive (VI)	2812277	2481747	330530	2432526	48224	997	62660	115061	152809
Declive (VI) molecular layer	560960	447865	113095	404786	42720	359	24750	26667	61678
Declive (VI) granular layer	2251317	2033882	217435	2027740	5504	638	37910	88394	91131
Folium-tuber vermis (VII)	557808	508732	49076	503368	5118	246	8203	15127	25746
Folium-tuber vermis (VII) molecular layer	211997	188502	23495	184198	4182	122	4133	6593	12769
Folium-tuber vermis (VII) granular layer	345811	320230	25581	319170	936	124	4070	8534	12977
Pyramus (VIII)	899798	806409	93389	790838	15133	438	14805	33224	45360
Pyramus (VIII) molecular layer	239536	202412	37124	189923	12307	182	6058	10986	20080
Pyramus (VIII) granular layer	660262	603997	56265	600915	2826	256	8747	22238	25280
Uvula (IX)	1663128	1480654	182474	1454461	24139	2054	35283	51863	95328
Uvula (IX) molecular layer	330837	253048	77789	231518	20473	1057	15750	19968	42071
Uvula (IX) granular layer	1332291	1227606	104685	1222943	3666	997	19533	31895	53257
Nodulus (X)	1210284	1071834	138450	1039922	30016	1896	27777	39017	71656
Nodulus (X) molecular layer	190648	128311	62337	118716	8484	1111	11787	17899	32651
Nodulus (X) granular layer	1019636	943523	76113	921206	21532	785	15990	21118	39005
Hemispheric regions	27090289	23968872	3121417	23398273	559714	10885	647806	1300244	1173367
Simple lobule	5044541	4357213	687328	4263439	91563	2211	147817	292970	246541
Simple lobule molecular layer	871684	632516	239168	546348	85231	937	65575	72012	101581
Simple lobule granular layer	4172857	3724697	448160	3717091	6332	1274	82242	220958	144960
Ansiform lobule	9791013	8536801	1254212	8389553	143575	3673	239972	523318	490922
Crus 1	5562768	4822479	740289	4730645	89729	2105	146883	311508	281898
Crus 1 molecular layer	903984	653686	250298	569563	83246	877	61334	79936	109028
Crus 1 granular layer	4658784	4168793	489991	4161082	6483	1228	85549	231572	172870
Crus 2	4228245	3714322	513923	3658908	53846	1568	93089	211810	209024
Crus 2 molecular layer	760521	583639	176882	534137	48889	613	39892	56771	80219
Crus 2 granular layer	3467724	3130683	337041	3124771	4957	955	53197	155039	128805
Paramedian lobule	3478370	3115033	363337	3058715	55010	1308	86964	148830	127543
Paramedian lobule molecular layer	749956	607739	142217	557005	50212	522	41538	46990	53689
Paramedian lobule granular layer	2728414	2507294	221120	2501710	4798	786	45426	101840	73854
Copula pyramidis	2182891	1960069	222822	1924115	34520	1434	47908	95513	79401
Copula pyramidis molecular layer	439197	352239	86958	321463	30195	581	22011	31558	33389
Copula pyramidis granular layer	1743694	1607830	135864	1602652	4325	853	25897	63955	46012
Paraflocculus	5364695	4921444	443251	4707529	212663	1252	84177	177386	181688
Paraflocculus molecular layer	852535	696382	156153	603624	92255	503	40910	57729	57514
Paraflocculus granular layer	4512160	4225062	287098	4103905	120408	749	43267	119657	124174
Flocculus	1228779	1078312	150467	1054922	22383	1007	40968	62227	47272
Flocculus molecular layer	240354	181646	58708	166473	14791	382	18032	22530	18146
Flocculus granular layer	988425	896666	91759	888449	7592	625	22936	39697	29126
Cerebellar nuclei	387224	230083	157141	211492	15945	2646	20578	91572	44991
Fastigial nucleus	109552	61388	48164	60256	476	656	5654	30284	12226
Interposed nucleus	183707	111045	72662	102652	6958	1435	8813	39947	23902
Dentate nucleus	93965	57650	36315	48584	8511	555	6111	21341	8863
fiber tracts	6810635	0	6810635	0	0	0	944230	4251564	1614841
cranial nerves	1367005	0	1367005	0	0	0	204042	799157	363806
vomeronasal nerve	4005	0	4005	0	0	0	1537	1076	1392
olfactory nerve	614056	0	614056	0	0	0	62940	251590	299526
olfactory nerve layer of main olfactory bulb	296531	0	296531	0	0	0	29043	73275	194213
lateral olfactory tract general	140180	0	140180	0	0	0	20876	78310	40994
lateral olfactory tract body	134742	0	134742	0	0	0	20819	78310	35613
dorsal limb	5438	0	5438	0	0	0	57	0	5381
anterior commissure olfactory limb	177345	0	177345	0	0	0	13021	100005	64319
optic nerve	176633	0	176633	0	0	0	47754	109120	19759
brachium of the superior colliculus	57749	0	57749	0	0	0	13463	30384	13902
superior colliculus commissure	3962	0	3962	0	0	0	838	2458	666
optic chiasm	24479	0	24479	0	0	0	6870	16750	859
optic tract	90443	0	90443	0	0	0	26583	59528	4332
oculomotor nerve	94645	0	94645	0	0	0	15057	72854	6734
medial longitudinal fascicle	87937	0	87937	0	0	0	13274	68317	6346
posterior commissure	6708	0	6708	0	0	0	1783	4537	388
trigeminal nerve	150318	0	150318	0	0	0	23012	111793	15513
motor root of the trigeminal nerve	15837	0	15837	0	0	0	1911	11589	2337
sensory root of the trigeminal nerve	114965	0	114965	0	0	0	18765	83024	13176
midbrain tract of the trigeminal nerve	1846	0	1846	0	0	0	322	1281	243
spinal tract of the trigeminal nerve	113119	0	113119	0	0	0	18443	81743	12933
facial nerve	15478	0	15478	0	0	0	2138	12598	742
genu of the facial nerve	5682	0	5682	0	0	0	602	4474	606
vestibulocochlear nerve	203902	0	203902	0	0	0	38274	153546	12082
vestibular nerve	11029	0	11029	0	0	0	1846	7779	1404
cochlear nerve	189287	0	189287	0	0	0	35946	142679	10662
trapezoid body	46399	0	46399	0	0	0	9784	35749	866
lateral lemniscus	97847	0	97847	0	0	0	15974	75941	5932
inferior colliculus commissure	443	0	443	0	0	0	52	295	96
brachium of the inferior colliculus	44598	0	44598	0	0	0	10136	30694	3768
vagus nerve	5389	0	5389	0	0	0	626	3315	1448
solitary tract	5389	0	5389	0	0	0	626	3315	1448
dorsal roots	102579	0	102579	0	0	0	12704	83265	6610
cervicothalamic tract	102579	0	102579	0	0	0	12704	83265	6610
dorsal column	5179	0	5179	0	0	0	203	1497	3479
cuneate fascicle	4708	0	4708	0	0	0	197	1474	3037
gracile fascicle	471	0	471	0	0	0	6	23	442
medial lemniscus	97400	0	97400	0	0	0	12501	81768	3131
cerebellum related fiber tracts	3043047	0	3043047	0	0	0	481809	1632867	928371
cerebellar commissure	43045	0	43045	0	0	0	8399	21571	13075
cerebellar peduncles	450519	0	450519	0	0	0	96170	298879	55470
superior cerebelar peduncles	146028	0	146028	0	0	0	27966	110158	7904
superior cerebellar peduncle decussation	20639	0	20639	0	0	0	1785	18345	509
ventral spinocerebellar tract	79332	0	79332	0	0	0	20999	56325	2008
middle cerebellar peduncle	231876	0	231876	0	0	0	55936	135772	40168
inferior cerebellar peduncle	72615	0	72615	0	0	0	12268	52949	7398
arbor vitae	2549483	0	2549483	0	0	0	377240	1312417	859826
lateral forebrain bundle system	1466063	0	1466063	0	0	0	153035	1156547	156481
corpus callosum	898589	0	898589	0	0	0	63134	701127	134328
corpus callosum anterior forceps	362101	0	362101	0	0	0	27302	271815	62984
external capsule	248480	0	248480	0	0	0	18018	172802	57660
genu of corpus callosum	60702	0	60702	0	0	0	3390	52525	4787
corpus callosum posterior forceps	48927	0	48927	0	0	0	3962	36245	8720
corpus callosum splenium	15276	0	15276	0	0	0	904	11863	2509
corticospinal tract	534827	0	534827	0	0	0	85901	430841	18085
internal capsule	272906	0	272906	0	0	0	29359	227414	16133
cerebal peduncle	194987	0	194987	0	0	0	40955	152323	1709
pyramid	51163	0	51163	0	0	0	12917	38090	156
thalamus related	32647	0	32647	0	0	0	4000	24579	4068
external medullary lamina of the thalamus	31305	0	31305	0	0	0	3883	23825	3597
internal medullary lamina of the thalamus	1342	0	1342	0	0	0	117	754	471
extrapyramidal fiber systems	57093	0	57093	0	0	0	7192	47562	2339
tectospinal pathway	19156	0	19156	0	0	0	1493	15491	2172
doral tegmental decussation	3374	0	3374	0	0	0	223	3151	0
rubrospinal tract	37937	0	37937	0	0	0	5699	32071	167
ventral tegmental decussation	7967	0	7967	0	0	0	616	7310	41
medial forebrain bundle system	877427	0	877427	0	0	0	98152	615431	163844
cerebrum related	746683	0	746683	0	0	0	79416	536968	130299
amygdalar capsule	20789	0	20789	0	0	0	1236	13533	6020
anterior commissure temporal limb	15431	0	15431	0	0	0	2163	13245	23
cingulum bundle	63488	0	63488	0	0	0	2209	50034	11245
fornix system	554297	0	554297	0	0	0	54679	392865	106753
alveus	179969	0	179969	0	0	0	14573	126957	38439
dorsal fornix	14883	0	14883	0	0	0	1319	11860	1704
fimbria	214007	0	214007	0	0	0	27072	147712	39223
postcommissural fornix	35481	0	35481	0	0	0	3512	30387	1582
columns of the fornix	35481	0	35481	0	0	0	3512	30387	1582
hippocampal commissures	109957	0	109957	0	0	0	8203	75949	25805
dorsal hippocampal commissure	82250	0	82250	0	0	0	4639	59838	17773
ventral hippocampal commissure	27707	0	27707	0	0	0	3564	16111	8032
stria terminalis	92678	0	92678	0	0	0	19129	67291	6258
hypothalamus related	130744	0	130744	0	0	0	18736	78463	33545
supramammillary decussation	1863	0	1863	0	0	0	472	977	414
mammillary related	28830	0	28830	0	0	0	2875	24358	1597
principal mammillary tract	2084	0	2084	0	0	0	260	1163	661
mammilothalmic tract	13065	0	13065	0	0	0	806	11682	577
mammillotegmental tract	10643	0	10643	0	0	0	1242	9060	341
mammillary peduncle	3038	0	3038	0	0	0	567	2453	18
epithalamus related	100051	0	100051	0	0	0	15389	53128	31534
stria medullaris	68231	0	68231	0	0	0	11767	35193	21271
fasciculus retroflexus	25957	0	25957	0	0	0	2175	15083	8699
habenular commissure	5863	0	5863	0	0	0	1447	2852	1564
