# Supplementary material for: A Cell Atlas for the Mouse Brain
Source: Front Neuroinform. 2018 Nov 28;12:84. doi: 10.3389/fninf.2018.00084 (PMC6280067; doi:10.3389/fninf.2018.00084)
Supplement: Supplementary file 2 [file Data_Sheet_2.CSV]

Regions	Cells [mm-3]	Neurons [mm-3]	Glia [mm-3]	Excitatory [mm-3]	Inhibitory [mm-3]	Modulatory [mm-3]	Astrocytes [mm-3]	Oligodendrocytes [mm-3]	Microglia [mm-3]
root	232120.152427	149954.466494	82165.6859329	137352.601147	11751.9039555	849.961391779	12782.3832757	43770.289886	25613.0127711
Basic cell groups and regions	243077.409164	167290.122862	75787.2863018	153231.404562	13110.4961563	948.222143583	12058.8739833	38918.9677175	24809.444601
Cerebrum	160286.591302	94564.218697	65722.3726054	79759.1035206	14290.5852381	514.529938251	10005.3918716	32256.0186279	23460.9621059
Cerebral cortex	170208.221215	102320.599224	67887.6219907	90968.0987891	10860.0040847	492.496350112	9855.05842346	31800.9045516	26231.6590157
Cortical plate	171331.519231	103259.813314	68071.7059175	91783.848364	10988.9043005	487.060649267	9882.18158728	31371.9491219	26817.5752083
Isocortex	161114.999621	83405.5518861	77709.4477353	72797.1251775	10090.7333809	517.693327662	9321.40251739	35394.9269466	32993.1182713
Frontal pole cerebral cortex	75406.1571628	46677.9188685	28728.2382943	9082.52490996	37317.7695402	277.62441833	736.966637747	9903.62015932	18087.6514972
Frontal pole layer 1	59618.0904523	34669.3467337	24948.7437186	0.0	34450.2512563	219.095477387	781.909547739	9465.32663317	14701.5075377
Frontal pole layer 2/3	156524.77005	108377.602066	48147.1679845	55748.2652897	52050.9924157	578.344360174	506.051315152	12155.5591415	35485.5575278
Somatomotor areas	141631.104154	65467.2625005	76163.8416532	55528.3165026	9297.86141737	641.084580448	10735.8182215	34700.1468515	30727.8765801
Primary motor area	139973.711601	65189.4757822	74784.2358192	56924.5074833	7669.35499629	595.613302607	12345.8031705	37286.6933546	25151.7392941
Primary motor area Layer 1	78848.3786615	43282.367339	35566.0113225	0.0	43112.1950361	170.172302979	11728.3652788	8009.93141338	15827.7146303
Primary motor area Layer 2/3	147114.032726	76353.4871933	70760.5455323	74633.1279403	1213.7301801	506.62907288	15046.0471084	28757.2191158	26957.2793081
Primary motor area Layer 5	152748.250353	66338.3430608	86409.9072926	64076.3166795	1325.13507185	936.891309438	12757.3736655	47230.0340823	26422.4995447
Primary motor area Layer 6a	153491.206249	62319.3034546	91171.9027939	59918.7363747	1832.20318581	568.363894127	8505.34312349	54758.0949324	27908.4647381
Primary motor area Layer 6b	148020.2058	57390.4583723	90629.7474275	52083.0682881	4891.30028064	416.089803555	6154.53695042	64104.7708138	20370.4396632
Secondary motor area	143569.821165	65792.2005096	77777.6206556	53895.1372042	11202.7891895	694.274115883	8852.55574112	31674.5620558	37250.5028587
Secondary motor area layer 1	86778.3921735	45156.7114298	41621.6807438	0.0	44875.2506532	281.460776569	6700.61372061	7147.839825	27773.2271982
Secondary motor area layer 2/3	161857.343186	83371.788758	78485.5544276	78926.1314006	3674.79874407	770.858613282	10477.4522534	22996.4257891	45011.6763852
Secondary motor area layer 5	153901.553412	63869.3268546	90032.2265577	60997.3447201	1945.64774596	926.334388574	9348.4699011	42503.6393531	38180.1173035
Secondary motor area layer 6a	157583.683145	60545.4096499	97038.273495	58130.6731197	1797.77766803	616.958862166	7543.20707195	56979.5644229	32515.5020001
Secondary motor area layer 6b	153798.386064	55097.2204432	98701.1656206	43431.7919816	11140.7711029	524.657358781	5099.01370565	69935.1863712	23666.9655437
Somatosensory areas	162455.945815	77990.8245314	84465.1212833	70784.9379756	6756.18436337	449.702192328	9794.7068742	38758.1209958	35912.2934133
Primary somatosensory area	162799.911547	77103.9190397	85695.9925075	70001.1827061	6640.44434527	462.291988317	10721.3446428	39384.5685874	35590.0792773
Primary somatosensory area layer 1	79493.8140686	41716.5075999	37777.3064687	0.0	41642.9833864	73.524213503	7103.57016614	4041.0038883	26632.7324143
Primary somatosensory area layer 2/3	154406.694959	80731.686035	73675.008924	79397.7709912	1066.11668584	267.79835799	10582.4772935	21662.475707	41430.0559235
Primary somatosensory area layer 4	169131.751075	80720.6129695	88411.138105	79261.4464586	1076.43431134	382.732199589	12646.1097614	43069.332835	32695.6955086
Primary somatosensory area layer 5	155899.600685	69988.5909869	85911.0096977	68165.4306902	1147.74671991	675.413576726	13105.5333714	52014.8317171	20790.6446092
Primary somatosensory area layer 6a	167327.663066	76710.7343088	90616.928757	74349.5692602	1799.31628607	561.848762478	11903.8424723	62724.0257076	15989.0605771
Primary somatosensory area layer 6b	155212.204185	60520.2425191	94691.9616663	58867.9835713	1176.60864463	475.650303149	6584.00156464	77706.2389986	10401.7211031
Primary somatosensory area nose	140706.633074	66579.2085199	74127.4245541	59187.3081535	7056.73704246	335.163323908	7223.61457978	31560.2741685	35343.5358058
Primary somatosensory area nose layer 1	66710.0791745	37775.9985766	28934.0805978	0.0	37719.0641402	56.934436438	3319.27764434	1224.09038342	24390.7125701
Primary somatosensory area nose layer 2/3	147577.59297	75671.7401538	71905.8528166	74376.2749098	1104.66028558	190.804958418	7019.61399655	15550.6041111	49335.6347089
Primary somatosensory area nose layer 4	169724.978409	75281.8347567	94443.1436522	73420.9768736	1510.79550907	350.062374052	8266.38518376	35387.0070051	50789.7514634
Primary somatosensory area nose layer 5	145438.660878	62281.3409121	83157.319966	59815.0651211	1967.8646556	498.411135479	8126.39305375	36604.5741396	38426.3527727
Primary somatosensory area nose layer 6a	154416.046366	72593.2155236	81822.8308427	68803.909313	3334.73492812	454.571282459	8440.4795727	57021.4216717	16360.9295983
Primary somatosensory area nose layer 6b	142613.642349	64337.1082434	78276.5341059	45105.0829602	18658.9412694	573.084013695	6337.63497498	70657.8878062	1281.01132473
Primary somatosensory area barrel field	172443.055261	81340.0965704	91102.9586904	74812.4105098	6139.54972982	388.136330718	8885.89371239	38191.439356	44025.625622
Primary somatosensory area barrel field layer 1	92998.6253569	46771.9451955	46226.6801613	0.0	46681.0676898	90.8775057025	4230.63792504	2761.1293222	39234.9129141
Primary somatosensory area barrel field layer 2/3	176310.583924	84957.2968163	91353.287108	83457.8680524	1276.70462622	222.724137749	8604.69940349	23504.6409637	59243.9467408
Primary somatosensory area barrel field layer 4	214014.018585	101665.152172	112348.866412	99592.4107856	1711.08929428	361.652092514	10727.5508573	45457.8415032	56163.4740519
Primary somatosensory area barrel field layer 5	172042.144351	76972.6265189	95069.5178325	74420.260827	1940.72576286	611.639929039	10087.7858955	44521.9337568	40459.7981802
Primary somatosensory area barrel field layer 6a	182664.902424	87722.0595359	94942.8428884	85817.3720021	1376.6874182	528.000115688	9322.60326963	57887.5078632	27732.7317556
Primary somatosensory area barrel field layer 6b	153640.143139	66267.0580194	87373.0851192	61920.791283	4001.44746894	344.81926742	6909.25173897	69509.3884444	10954.4449359
Primary somatosensory area lower limb	158333.679749	74596.5278609	83737.1518881	67631.7904265	6353.56433036	611.173104092	12341.4669189	42339.8290271	29055.8559421
Primary somatosensory area lower limb layer 1	89218.9648932	48361.9254434	40857.0394499	0.0	48159.2471951	202.678248281	10623.2356135	7125.58812885	23108.2157076
Primary somatosensory area lower limb layer 2/3	163749.134644	85499.7946612	78249.3399824	83780.1114696	1300.40089958	419.282291972	14563.4888041	27035.5725042	36650.2786741
Primary somatosensory area lower limb layer 4	172279.798084	81333.4706913	90946.3273926	79365.4064077	1262.59400433	705.47027918	13918.2033584	43234.7790254	33793.3450088
Primary somatosensory area lower limb layer 5	170250.166539	77009.8898283	93240.2767102	74231.0359552	1819.04517892	959.808694167	13872.4058417	49566.7947733	29801.0760953
Primary somatosensory area lower limb layer 6a	166353.918947	72405.1841185	93948.7348282	70665.9535075	1149.39312899	589.837482	9653.32236165	60288.5003086	24006.912158
Primary somatosensory area lower limb layer 6b	146388.351673	58679.1152606	87709.2364121	57356.0075581	974.547071246	348.560631322	5093.25330666	69904.1902857	12711.7928198
Primary somatosensory area mouth	139099.240341	63498.983258	75600.257083	56484.411712	6605.26177155	409.30977442	8961.65881721	34656.8047961	31981.7934697
Primary somatosensory area mouth layer 1	79537.7824396	41435.9512259	38101.8312137	0.0	41324.068004	111.883221887	6259.86626459	2995.67326603	28846.2916831
Primary somatosensory area mouth layer 2/3	146471.539572	71264.358726	75207.1808458	69935.7440835	1113.50560509	215.109037348	9024.45679037	17494.6914727	48688.0325827
Primary somatosensory area mouth layer 4	156811.735941	65975.5501222	90836.1858191	64114.0994295	1535.45232274	325.998370008	9450.69274654	34976.3651182	46409.1279544
Primary somatosensory area mouth layer 5	144498.922434	62458.3754506	82040.5469838	60363.8166803	1395.15190815	699.406862091	10397.1163199	44331.1654874	27312.2651765
Primary somatosensory area mouth layer 6a	148805.085878	67162.6465796	81642.439298	64762.4542565	1912.97379598	487.218527126	8525.46945535	58384.1653979	14732.8044448
Primary somatosensory area mouth layer 6b	138476.96793	60706.7055394	77770.2623907	49044.8979592	11232.6530612	429.15451895	7519.5335277	62451.3119534	7799.41690962
Primary somatosensory area upper limb	146392.121755	65066.8908163	81325.2309384	58637.5425678	5968.02989173	461.318356761	12527.2621025	40000.5757268	28797.3931091
Primary somatosensory area upper limb layer 1	84072.3178521	42065.6057161	42006.712136	0.0	41920.1039298	145.501786294	9008.98560139	5735.19540977	27262.5311248
Primary somatosensory area upper limb layer 2/3	151461.069736	72266.0798917	79194.9898443	70677.0480704	1252.53893026	336.492890995	13622.2071767	25853.7576168	39719.0250508
Primary somatosensory area upper limb layer 4	171422.371704	73611.8042747	97810.5674297	71714.4407074	1404.36150591	493.002061408	14904.6327438	44642.7253987	38263.2092872
Primary somatosensory area upper limb layer 5	151549.04014	63689.3542757	87859.6858639	61576.9633508	1417.10296684	695.287958115	14337.1727749	47465.9685864	26056.5445026
Primary somatosensory area upper limb layer 6a	153642.424242	66206.0606061	87436.3636364	63837.2294372	1864.93506494	503.896103896	10497.8354978	58838.961039	18099.5670996
Primary somatosensory area upper limb layer 6b	138350.070669	57358.6253069	80991.4453619	50641.0771405	6427.13679982	290.41136651	6793.72163951	66423.2686156	7774.45510675
Primary somatosensory area trunk	192403.969952	97979.3909952	94424.5789567	88526.0411472	8848.42440523	604.925442759	13319.2722827	44038.283977	37067.0226969
Primary somatosensory area trunk layer 1	117321.720196	68434.2829493	48887.4372467	0.0	68318.1515756	116.131373616	10213.7543096	6023.3472449	32650.3356923
Primary somatosensory area trunk layer 2/3	198415.089207	111067.443495	87347.645712	108872.254086	1790.39241912	404.796989413	15031.1713632	26327.0386072	45989.4357417
Primary somatosensory area trunk layer 4	223463.203972	116513.881136	106949.322836	114058.34484	1716.61917213	738.917124475	15851.9345457	47232.4098828	43864.9784071
Primary somatosensory area trunk layer 5	199685.726929	95785.240179	103900.48675	92925.7092286	1911.598407	947.93254339	14860.9076159	52045.8232951	36993.7558385
Primary somatosensory area trunk layer 6a	200109.610239	93060.8981592	107048.71208	91114.2203166	1273.02620974	673.65163287	10375.0604468	69179.7930301	27493.8586028
Primary somatosensory area trunk layer 6b	177930.988938	71153.3762589	106777.61268	67444.6095427	3344.22981674	364.536899455	6936.76737659	85280.5018986	14560.3434043
Supplemental somatosensory area	160649.447425	82648.8273224	78000.6201029	74901.1986904	7364.04769537	383.580936566	4928.03127841	35468.0357978	37604.5530267
Supplemental somatosensory area layer 1	83508.0815179	47066.7603654	36441.3211525	0.0	46992.2698524	74.4905130007	1146.87280394	2245.95924104	33048.4891075
Supplemental somatosensory area layer 2/3	166722.09695	93860.7044177	72861.3925324	90726.4585384	2936.40761796	197.838261293	3962.1854522	19672.7114894	49226.4955908
Supplemental somatosensory area layer 4	182147.033628	93274.9357524	88872.097876	91679.3990379	1260.96602016	334.570694313	5573.83530652	40130.2084477	43168.0541217
Supplemental somatosensory area layer 5	162068.143727	77135.4981023	84932.6456245	75036.5588607	1554.30845255	544.630789027	6149.41447432	44765.6059082	34017.6252419
Supplemental somatosensory area layer 6a	183977.515892	92780.4301412	91197.0857508	90841.9719431	1347.88849619	590.569701941	6222.21150019	53986.5626093	30988.3116413
Supplemental somatosensory area layer 6b	155322.151062	69806.6483684	85515.5026939	65646.0302938	3685.6765274	474.94154722	5627.73203212	55672.2578022	24215.5128596
Gustatory areas	127614.286737	71259.8382363	56354.4485005	63768.2055687	7047.74175077	443.890916899	9198.02447928	29035.6882113	18120.7358099
Gustatory areas layer 1	57444.1107774	33409.4094094	24034.701368	0.0	33356.0226894	53.3867200534	4441.77510844	6224.89155822	13368.0347014
Gustatory areas layer 2/3	130514.096968	77183.9094019	53330.1875664	76006.1342456	955.054854312	222.720301994	8665.3297157	17606.2286186	27058.629232
Gustatory areas layer 4	121553.324173	63898.5308107	57654.7933622	62816.1927915	689.990487264	392.347531973	8435.47193743	26496.9876334	22722.3337914
Gustatory areas layer 5	141932.569769	78008.2809055	63924.2888638	76077.6469323	1257.83728558	672.796687638	11470.237135	36907.4581922	15546.5935366
Gustatory areas layer 6a	161304.015169	88264.2626659	73039.7525032	85764.8115498	1788.36366056	711.087455507	10806.8261202	47357.572935	14875.353448
Gustatory areas layer 6b	146423.483366	74019.5694716	72403.9138943	64526.0273973	8892.36790607	601.174168297	10457.925636	51525.6360078	10420.3522505
Visceral area	139179.756877	80115.735699	59064.0211781	70946.4084925	8733.01637051	436.310836056	3505.21926213	32498.3576368	23060.4442792
Visceral area layer 1	65871.2490382	42142.4980764	23728.7509618	0.0	42073.5573224	68.9407540395	1654.57809695	8112.02872531	13962.1441395
Visceral area layer 2/3	151149.519249	95321.1102028	55828.4090467	91905.4848379	3166.49149441	249.133870528	2850.09147884	19646.6970299	33331.620538
Visceral area layer 4	148884.268408	85225.1911676	63659.0772403	83762.5225535	1121.74585445	340.922759687	4206.54695421	32096.2281983	27356.3020878
Visceral area layer 5	147694.403064	82368.7309357	65325.6721288	80446.0523516	1268.92246577	653.756118323	4510.46321912	38878.0591615	21937.1497482
Visceral area layer 6a	168328.545554	90512.7837918	77815.7617624	88547.5759235	1253.52765258	711.680215661	3593.44593741	54572.9329009	19649.3829241
Visceral area layer 6b	157471.472905	75305.8009071	82165.6719981	73289.0904751	1481.9766054	534.733826689	6920.98352829	57873.4781571	17371.2103127
Auditory areas	186286.866431	108440.846206	77846.0202246	99026.7386314	9003.66027669	410.447298219	3917.73683231	41397.1090018	32531.1743905
Dorsal auditory area	183592.729408	99416.6890917	84176.0403161	90797.2698584	8186.51075177	432.908481542	5457.15194364	41612.4470974	37106.441275
Dorsal auditory area layer 1	98974.4209466	54448.3383686	44526.082578	0.0	54390.3323263	58.0060422961	2130.11077543	3009.86908359	39386.102719
Dorsal auditory area layer 2/3	188063.327655	108844.338444	79218.9892107	107486.564452	1165.88302101	191.890971039	5470.34639409	19161.4764338	54587.1663827
Dorsal auditory area layer 4	206152.414458	115115.020144	91037.3943142	113237.473756	1358.22504681	519.321341429	6714.86126085	40554.2756625	43768.2573909
Dorsal auditory area layer 5	189738.303996	99177.6543293	90560.6496665	96753.1847489	1726.25660933	698.212971019	6776.52098253	52847.1543627	30936.9743212
Dorsal auditory area layer 6a	211660.475994	111392.48865	100267.987344	108033.567203	2747.00784152	611.913605723	5258.49497868	73449.4428395	21560.0495254
Dorsal auditory area layer 6b	182922.602148	82613.0107394	100309.591408	79057.8940871	3191.70472781	363.411924454	4218.73842735	84129.860511	11960.9924701
Primary auditory area	189335.247403	111015.555645	78319.6917582	101570.034855	9039.06424958	406.456540089	3467.00813671	43839.2411096	31013.4425119
Primary auditory area layer 1	100179.367052	60034.8025624	40144.5644899	0.0	59976.6708098	58.1317525576	850.559326895	1493.06817095	37800.9369921
Primary auditory area layer 2/3	197324.012106	125059.039175	72264.9729315	123464.427299	1426.82978814	167.782087898	2976.42695767	20225.2440428	49063.301931
Primary auditory area layer 4	212955.503513	129186.57299	83768.930523	127185.01171	1611.2412178	390.320062451	5120.99921936	43228.7275566	35419.2037471
Primary auditory area layer 5	194226.506406	108248.324011	85978.1823952	105691.776746	1916.77575469	639.771510175	4541.86996708	61527.2323377	19909.0800904
Primary auditory area layer 6a	217986.886663	123116.651056	94870.2356078	119252.395706	3244.03775488	620.217594928	3246.3433965	74433.0283162	17190.8638951
Primary auditory area layer 6b	184637.612878	89906.5567334	94731.0561445	85048.5538542	4305.19565502	552.807224185	2914.80172752	78548.8810365	13267.3733804
Posterior auditory area	181795.898517	112271.054551	69524.8439653	101900.948367	10038.096782	332.00940261	3595.03931264	20345.9512037	45583.853449
Posterior auditory area layer 1	104641.077441	60853.8720539	43787.2053872	0.0	60724.5791246	129.292929293	2197.97979798	2628.95622896	38960.2693603
Posterior auditory area layer 2/3	197736.379613	129574.692443	68161.6871705	128037.492677	1424.72173404	112.478031634	4274.16520211	7873.46221441	56014.059754
Posterior auditory area layer 4	199342.709104	128094.744634	71247.9644708	125489.267209	2084.3819393	521.095484826	4737.23168024	14116.9504071	52393.7823834
Posterior auditory area layer 5	181405.301205	110311.325301	71093.9759036	108028.915663	1835.18072289	447.228915663	3886.26506024	24134.939759	43072.7710843
Posterior auditory area layer 6a	204791.327913	118850.948509	85940.3794038	110048.780488	8281.84281843	520.325203252	2254.74254743	48433.604336	35252.0325203
Posterior auditory area layer 6b	190750.542299	99956.6160521	90793.9262473	86212.5813449	13327.5488069	416.485900217	1388.28633406	64000.0	25405.6399132
Ventral auditory area	186076.061129	114350.392609	71725.6685201	104256.769633	9695.29714017	398.325834972	2897.12569506	40186.1362732	28642.4065519
Ventral auditory area layer 1	92087.4238624	59104.2637048	32983.1601576	0.0	59075.6001433	28.6635614475	805.446076675	3250.44786815	28927.2662128
Ventral auditory area layer 2/3	194665.847414	132504.249872	62161.5975422	130452.841782	1882.64208909	168.766001024	2226.7281106	18195.5965182	41739.2729135
Ventral auditory area layer 4	205105.883608	130567.237425	74538.6461834	128778.364538	1430.41553315	358.457353177	3417.29343362	40440.8171974	30680.5355524
Ventral auditory area layer 5	192920.399136	113610.698488	79309.7006481	111237.938484	1807.87984775	564.880156363	3910.70877482	52288.9414669	23110.0504063
Ventral auditory area layer 6a	223022.504562	129040.210854	93982.2937082	126276.40738	2086.90950868	676.893964993	3226.59998648	68924.2414003	21831.4523214
Ventral auditory area layer 6b	183435.294118	90506.9518717	92928.342246	84731.5508021	5159.35828877	616.042780749	3448.12834225	72290.9090909	17189.3048128
Visual areas	183523.17063	100233.976999	83289.1936314	88383.9659649	11476.9366942	373.074339683	11222.7923416	34185.7726337	37880.6286561
Anterolateral visual area	183217.692513	91971.8320582	91245.8604545	83577.3590651	7920.88614822	473.58684481	9078.54287998	39230.2386662	42937.0789083
Anterolateral visual area layer 1	97233.5683421	50339.7771208	46893.7912213	0.0	50281.5556061	58.2215146691	5945.87218558	4712.30384353	36235.6151922
Anterolateral visual area layer 2/3	187175.443059	99302.2979734	87873.1450861	97619.9440346	1396.53466746	285.819271319	9925.88823879	21993.6120297	55953.6448175
Anterolateral visual area layer 4	203414.961331	102809.116419	100605.844911	101017.589487	1235.23372801	556.293203751	11590.1717884	39663.2674013	49352.4057217
Anterolateral visual area layer 5	196068.004548	94631.8711827	101436.133365	92371.1165754	1582.18978874	678.564818487	10417.0698818	49203.5641575	41815.4993258
Anterolateral visual area layer 6a	209382.56088	104537.313433	104845.247447	102683.42498	1143.75490966	710.133542812	7566.37863315	66689.709348	30589.1594658
Anterolateral visual area layer 6b	193637.795276	84455.2612742	109182.534001	82966.3564782	984.967788117	503.937007874	3458.84037223	88280.6012885	17443.0923407
Anteromedial visual area	180961.690973	90879.8301063	90081.8608664	80254.575017	10073.6316427	551.623446651	12580.0939061	49574.9672324	27926.7997279
Anteromedial visual area layer 1	105305.785124	56727.2727273	48578.5123967	0.0	56604.9586777	122.314049587	9550.41322314	13282.6446281	25745.4545455
Anteromedial visual area layer 2/3	196747.855022	107480.246632	89267.6083907	105958.177014	1175.48037712	346.589240857	14694.5486576	33671.353538	40901.7061952
Anteromedial visual area layer 4	203055.416875	102938.924946	100116.491929	100925.944417	1379.26443668	633.716092528	15459.4774505	51235.1472791	33421.8671992
Anteromedial visual area layer 5	188305.561676	90433.1623178	97872.3993579	87947.3733908	1637.71993327	848.068993736	12817.7268578	59975.1975072	25079.4749929
Anteromedial visual area layer 6a	199491.413537	94541.2102368	104950.203301	93203.3484812	560.24874432	777.613011241	10604.9270509	77418.4166467	16926.859603
Anteromedial visual area layer 6b	197162.52783	81471.4848433	115691.042987	80649.4262716	361.705771536	460.352800137	11377.290632	93703.7163898	10610.0359651
Lateral visual area	163430.430119	80853.1783107	82577.251808	74364.3724696	6225.26731029	263.538530745	9079.89895844	31011.1768573	42486.1759922
Lateral visual area layer 1	86835.228051	40849.1987399	45986.0293111	0.0	40840.4328174	8.76592247637	4076.15395151	2559.6493631	39350.2259964
Lateral visual area layer 2/3	170249.64765	92868.4355659	77381.2120841	91754.6418285	964.764997855	149.028739506	8867.21000061	12734.1136099	55779.8884736
Lateral visual area layer 4	180479.22938	95922.9379892	84556.2913907	94612.8838049	1021.07164359	288.982540638	11462.974112	23118.6032511	49974.7140277
Lateral visual area layer 5	169479.076845	79788.9931524	89690.0836926	77589.6525488	1846.30991631	353.030687294	10327.1620593	38776.5660664	40586.3555668
Lateral visual area layer 6a	190450.677189	88454.7296577	101995.947531	87082.8623227	907.753012691	464.114322278	9978.45792898	65515.196758	26502.2928442
Lateral visual area layer 6b	157517.819706	56271.6981132	101246.121593	55278.8259958	617.190775681	375.681341719	7433.12368973	78141.7190776	15671.278826
Primary visual area	183922.23348	100245.618611	83676.6148691	89000.2106678	10923.4272644	321.980678752	11687.2887052	32537.2229969	39452.103167
Primary visual area layer 1	104585.705732	63579.6273112	41006.0784207	0.0	63542.4672945	37.160016693	7848.89227587	4627.5833288	28529.602816
Primary visual area layer 2/3	185278.857652	108864.407223	76414.4504281	104521.248833	4183.39719475	159.761196114	12812.7362072	19340.6010247	44261.1131962
Primary visual area layer 4	212685.784015	117128.737035	95557.0469799	114449.054301	2359.97559487	319.707138499	14396.5832825	36281.8791946	44878.5845027
Primary visual area layer 5	199836.159976	104354.999474	95481.1605016	102002.314881	1877.61739413	475.067198515	12079.9303623	42555.858467	40845.3716724
Primary visual area layer 6a	200755.583413	99386.5338304	101369.049583	97992.0166265	810.741266123	583.775937716	10512.1894897	55030.1190908	35826.7410022
Primary visual area layer 6b	186043.907986	80155.3398058	105888.56818	79175.7194087	436.630805563	542.989591533	9124.4642701	71260.3866002	25503.7173095
Posterolateral visual area	179613.581928	99440.0037571	80173.5781712	88341.5206875	10808.4346968	290.048372705	10038.9799465	28893.6270136	41240.9712112
Posterolateral visual area layer 1	104825.902695	64564.1634175	40261.7392778	0.0	64531.6155281	32.5478894728	8614.3414138	3515.17206306	28132.225801
Posterolateral visual area layer 2/3	184070.79646	109821.647379	74249.149081	105568.413887	4122.53233492	130.70115725	11567.0524166	17486.7256637	45195.3710007
Posterolateral visual area layer 4	205916.544349	117881.316838	88035.227511	116740.616481	872.300272594	268.400083875	12131.6837912	31120.9897253	44782.5539945
Posterolateral visual area layer 5	188398.805199	99288.6090256	89110.1961734	97438.9279083	1462.17808993	387.503027367	9997.57810608	36420.1178655	42692.5002018
Posterolateral visual area layer 6a	202290.809722	101904.7893	100386.020423	100091.471307	1205.81044154	607.507550698	7823.9608802	51113.4761973	41448.5833453
Posterolateral visual area layer 6b	175806.2954	75854.7215496	99951.5738499	74847.4576271	619.85472155	387.409200969	5656.17433414	59661.0169492	34634.3825666
posteromedial visual area	202918.869178	143204.948622	59713.9205562	116216.553346	26672.6649967	315.730279638	12591.5852973	15634.3745207	31487.9607382
posteromedial visual area layer 1	131551.896501	95068.509262	36483.387239	0.0	94955.6012937	112.907968245	10227.5801235	3655.39547192	22600.4116436
posteromedial visual area layer 2/3	213236.943868	160303.49656	52933.4473074	142645.988521	17456.9137461	200.594293157	13616.9658485	6567.50926039	32748.9721985
posteromedial visual area layer 4	216405.976578	148494.817607	67911.1589716	134021.806434	14257.6389824	215.372190066	14783.1471261	19728.09261	33399.9192354
posteromedial visual area layer 5	230273.718827	164126.938887	66146.7799397	151593.532475	12105.4535489	427.952863798	13943.546177	19306.9882159	32896.2455467
posteromedial visual area layer 6a	213513.121904	132806.978635	80706.143269	129329.48917	2876.6171361	600.872329415	10465.5873438	34860.0576625	35380.4982627
posteromedial visual area layer 6b	174018.348624	90935.7798165	83082.5688073	89394.4954128	733.944954128	807.339449541	6605.50458716	48000.0	28477.0642202
Anterior cingulate area	151671.684034	75980.6964478	75690.9875867	60862.4128244	14396.979407	721.304216444	9435.93057662	32432.0740548	33822.9829553
Anterior cingulate area dorsal part	145192.068372	66059.0189829	79133.0493893	54585.4850083	10733.7601895	739.773785011	8218.38490396	31388.5764251	39526.0880602
Anterior cingulate area dorsal part layer 1	82089.3758773	34697.1150824	47392.2607949	0.0	34418.2187677	278.896314764	6476.29423226	7569.08508097	33346.8814816
Anterior cingulate area dorsal part layer 2/3	170381.837775	83901.0063743	86480.8314003	81798.1041442	1128.01592665	974.886303447	10258.5158262	24107.9797629	52114.3358112
Anterior cingulate area dorsal part layer 5	167121.798223	74355.8111169	92765.9871058	71360.1672765	2078.41087297	917.232967416	9005.05314515	44587.5588082	39173.3751525
Anterior cingulate area dorsal part layer 6a	167533.450361	71936.6491125	95596.8012483	68703.5693388	2434.17203043	798.90774332	6169.06573045	61703.140238	27724.5952799
Anterior cingulate area dorsal part layer 6b	161641.532756	62496.9097651	99144.6229913	49463.5352287	12459.8269468	573.547589617	4469.71569839	78496.9097651	16177.9975278
Anterior cingulate area ventral part	158988.877139	87184.8841209	71803.993018	67950.7179533	18533.7189598	700.447207818	10810.8603973	33610.4577828	27382.6748379
Anterior cingulate area ventral part layer 1	99036.0229446	52065.1625239	46970.8604207	0.0	51750.6692161	314.493307839	9929.17782027	9984.24474187	27057.4378585
Anterior cingulate area ventral part layer 2/3	192385.909235	113684.798477	78701.1107585	111265.079869	1513.84745583	905.871152015	15337.5224796	29117.8673437	34245.7209352
Anterior cingulate area ventral part layer 5	190148.960302	103217.499325	86931.4609776	100324.277613	1935.72778828	957.493923846	9737.4021064	50373.8590332	26820.199838
Anterior cingulate area ventral part 6a	179514.604173	88553.7582166	90960.845956	85319.9199771	2458.30237211	775.535867391	4539.81137468	72450.4144041	13970.6201772
Anterior cingulate area ventral part 6b	174269.070735	75606.1026352	98662.9680999	69303.7447989	5725.3814147	576.976421637	4438.28016644	84837.7253814	9386.96255201
Prelimbic area	151005.16321	83738.7940842	67266.3691258	68546.145095	14316.1284677	876.520521572	7803.55298854	28342.6971209	31120.1190164
Prelimbic area layer 1	83403.6657526	45677.0096695	37726.6560831	0.0	45233.6556502	443.354019339	5463.41463415	5525.76129312	26737.4801559
Prelimbic area layer 2	203152.949365	135483.556638	67669.3927266	133100.400209	1297.3725422	1085.78388725	12400.2088046	15679.8329563	39589.3509657
Prelimbic area layer 2/3	167783.967439	98098.6020173	69685.365422	92857.1934171	4149.63723235	1091.7713679	9610.75915767	19898.7789772	40175.8272872
Prelimbic area layer 5	168259.718545	89740.0027867	78519.7157587	85506.4790302	3205.79629372	1027.72746273	7588.68608054	38886.4428034	32044.5868747
Prelimbic area layer 6a	167693.947649	76856.0938055	90837.8538434	69381.9732323	6617.55300249	856.567570769	5988.39275139	67342.8875992	17506.5734928
Prelimbic area layer 6b	170014.863749	82391.4120562	87623.4516928	43706.028076	38209.7440132	475.639966969	5971.92402973	73988.4393064	7663.08835673
Infralimbic area	159344.287432	91201.4775836	68142.8098482	75499.5034065	14926.3821854	775.591991776	8874.98039762	43344.4965238	15923.3329268
Infralimbic area layer 1	101045.8103	61919.3257074	39126.4845931	0.0	61600.569208	318.756499371	7268.34874938	8175.57878605	23682.5570576
Infralimbic area layer 2	151119.250055	86086.7669501	65032.4831044	83114.8899063	2176.58600392	795.291039895	12640.941792	38285.5897101	14105.9516024
Infralimbic area layer 2/3	166874.584428	103492.638445	63381.9459836	100272.67834	2470.18965899	749.770446126	12024.6968306	28150.8406421	23206.4085109
Infralimbic area layer 5	170514.405448	97022.5248821	73491.8805657	89680.4609743	6336.30172865	1005.76217915	8000.0	50378.2084861	15113.6720796
Infralimbic area layer 6a	175317.740652	90816.8655529	84500.8750994	80725.5369928	9225.77565632	865.552903739	7285.91885442	72021.6388226	5193.31742243
Infralimbic area layer 6b	185609.619927	91664.1614773	93945.4584496	74980.4595233	15955.3360533	728.365900795	4425.16641615	88407.129053	1113.16298046
Orbital area	144162.625465	77961.6555769	66200.9698884	64283.5231758	13154.8438029	523.288598173	10057.9677456	37007.5561069	19135.4460359
Orbital area lateral part	138216.809098	71569.3425745	66647.4665231	60764.6860911	10328.2417065	476.414776933	10320.7052015	42892.4029339	13434.3583877
Orbital area lateral part layer 1	85896.0233655	45992.0017973	39904.0215682	0.0	45848.2138845	143.787912829	10165.805437	21711.9748371	8026.24129409
Orbital area lateral part layer 2/3	151546.237333	85113.0810079	66433.1563247	82059.7880128	2529.29104872	524.00194639	11817.8010028	41568.1130599	13047.242262
Orbital area lateral part layer 5	146941.159016	71267.677517	75673.4814991	68681.166731	1921.84208184	664.668704193	9497.16625619	50923.1180084	15253.1972345
Orbital area lateral part layer 6a	153558.215452	67715.5475901	85842.6678615	65925.3664469	1392.81828074	397.362862446	7803.8788965	59661.7807079	18377.0082571
Orbital area lateral part layer 6b	153904.761905	57904.7619048	96000.0	21333.3333333	35047.6190476	1523.80952381	4571.42857143	74666.6666667	16761.9047619
Orbital area medial part	153156.234598	84384.4258255	68771.8087728	67551.5032035	16143.9132578	689.009364219	8245.44110399	31565.303105	28961.0645638
Orbital area medial part layer 1	91146.6083151	52844.6389497	38301.9693654	0.0	52529.5404814	315.098468271	6984.68271335	6214.44201313	25102.8446389
Orbital area medial part layer 2	180260.292165	115346.613546	64913.6786189	112297.47676	2581.67330677	467.463479416	13683.9309429	17391.7662683	33837.9814077
Orbital area medial part layer 2/3	172075.680482	102071.827298	70003.8531838	93216.2228919	8049.39979252	806.204613941	8703.84824384	24290.47078	37009.53416
Orbital area medial part layer 5	166655.528256	84847.1744472	81808.3538084	78628.009828	5322.85012285	896.314496314	6702.7027027	47650.1228501	27455.5282555
Orbital area medial part layer 6a	171307.464226	72671.39358	98636.0706459	69932.1902797	1914.14206523	825.061235014	8440.37643419	75592.1103519	14603.5838597
Orbital area ventrolateral part	145393.002962	81393.6434233	63999.3595389	66346.6495877	14575.6144424	471.379393163	10923.0646065	33542.2304059	19534.0645265
Orbital area ventrolateral part layer 1	84055.0299374	46998.8573518	37056.1725856	0.0	46788.2444353	210.612916495	8930.57269528	9328.3970931	18797.2027972
Orbital area ventrolateral part layer 2/3	167556.293093	100995.395583	66560.8975108	94473.4836976	6017.80998013	504.101904873	11933.9020685	33296.1551946	21330.8402478
Orbital area ventrolateral part layer 5	152333.599909	76598.1949046	75735.405004	73121.4440763	2840.62607106	636.124757226	10163.372558	44082.7144979	21489.3179481
Orbital area ventrolateral part layer 6a	161028.039505	81552.9572029	79475.0823022	74149.6197071	6847.5422863	555.795209445	11718.9238279	53548.8704734	14207.2880009
Orbital area ventrolateral part layer 6b	122514.285714	45714.2857143	76800.0	10057.1428571	35657.1428571	0.0	8228.57142857	57142.8571429	11428.5714286
Agranular insular area	122018.443727	71798.4641916	50219.9795353	62083.7394927	9283.24476987	431.479928979	12197.5193729	25981.4160167	12041.0441457
Agranular insular area dorsal part	122609.308705	70218.450771	52390.8579339	61439.6062195	8324.76638509	454.078166459	15852.5373976	26322.1770731	10216.1434633
Agranular insular area dorsal part layer 1	60365.5494693	34914.4926191	25451.0568502	0.0	34872.8994522	41.5931668369	11867.9169375	9110.88416427	4472.25574846
Agranular insular area dorsal part layer 2/3	131734.014894	78728.3009445	53005.71395	77374.5795326	1000.2497099	353.471701993	18494.2787056	23714.5669002	10796.8683441
Agranular insular area dorsal part layer 5	145724.301002	79641.5669259	66082.734076	77176.6082442	1594.42264096	870.536040758	15934.865807	38113.2535407	12034.6147283
Agranular insular area dorsal part layer 6a	152941.345808	82585.1025549	70356.243253	79720.1871177	2192.44332494	672.472112271	12132.1338611	43102.6988125	15121.4105793
Agranular insular area dorsal part layer 6b	151061.452514	74458.1005587	76603.3519553	62659.2178771	11262.5698324	536.312849162	11977.6536313	49787.7094972	14837.9888268
Agranular insular area posterior part	121354.279037	76680.3498295	44673.9292079	63774.1451957	12536.8300542	369.374579532	2665.69098398	23930.7894768	18077.4487472
Agranular insular area posterior part layer 1	58383.50272	36033.568085	22349.934635	0.0	36003.8797284	29.6883565976	2213.13203728	9797.15767722	10339.6449205
Agranular insular area posterior part layer 2/3	152943.330282	103480.069901	49463.2603811	100404.427062	2796.03894483	279.603894483	3009.07048348	27001.7475243	19452.4423733
Agranular insular area posterior part layer 5	131651.361012	80329.9422601	51321.4187517	76866.281734	2836.03702685	627.623499221	2941.61855009	27574.3744845	20805.4257172
Agranular insular area posterior part layer 6a	154954.479483	92520.9130492	62433.5664336	86614.0651801	5235.51919778	671.328671329	2431.98311123	35926.6393983	24074.943924
Agranular insular area ventral part	121526.138326	69508.0457249	52018.0926012	61498.1770334	7554.59305354	455.275638038	15450.4235313	27634.0908468	8933.57822309
Agranular insular area ventral part layer 1	59781.920287	35716.4027767	24065.5175103	0.0	35636.5338117	79.8689649793	11815.6150066	7028.46891818	5221.43358552
Agranular insular area ventral part layer 2/3	124884.453562	75133.6277339	49750.8258284	73580.3052957	1143.85062068	409.471817518	18635.4184777	19810.4245627	11304.982788
Agranular insular area ventral part layer 5	140906.603212	78241.8628367	62664.7403756	75530.5515424	2020.56598963	690.745304666	15405.7958698	40036.0329736	7222.91153225
Agranular insular area ventral part layer 6a	151873.015873	77902.7137737	73970.3020993	75846.390169	1523.80952381	532.514080901	9880.1843318	52661.546339	11428.5714286
Agranular insular area ventral part layer 6b	180000.0	80000.0	100000.0	20000.0	60000.0	0.0	2000.0	84000.0	14000.0
Retrosplenial area	194923.785605	101650.081088	93273.7045171	82891.4960993	18016.1204871	742.464501361	11216.9471373	32473.1480246	49583.6093552
Retrosplenial area lateral agranular part	180608.550842	92710.2507873	87898.3000544	80126.3664694	12035.153094	548.731223928	12712.6251051	38343.6495243	36842.025425
Retrosplenial area lateral agranular part layer 1	115688.817469	62324.2272427	53364.5902259	0.0	62179.0339352	145.193307496	8251.81964269	12559.2210984	32553.5494848
Retrosplenial area lateral agranular part layer 2/3	214054.630865	121686.481471	92368.149394	119084.614046	2178.73919852	423.128225947	15392.2171316	27978.426028	48997.5062344
Retrosplenial area lateral agranular part layer 5	185993.766594	91378.9680249	94614.7985686	89299.3189426	1266.9975759	812.651506407	13781.8307746	42819.3466467	38013.6211474
Retrosplenial area lateral agranular part layer 6a	182075.272808	83654.6655779	98420.6072303	82086.8532403	888.426991315	679.385346299	11958.1322842	60926.137629	25536.3373172
Retrosplenial area lateral agranular part layer 6b	179136.945813	76390.1477833	102746.79803	75475.862069	315.270935961	599.014778325	9079.80295567	72701.4778325	20965.5172414
Retrosplenial area dorsal part	186722.707035	93418.7114009	93303.9956338	78482.1302387	14399.7702008	536.810961422	9675.83374027	29916.9160946	53711.245799
Retrosplenial area dorsal part layer 1	130102.906296	68149.1413934	61953.7649031	0.0	67894.1209955	255.020397837	8158.62875937	11239.1132475	42556.0228962
Retrosplenial area dorsal part layer 2/3	224100.258267	123698.378424	100401.879842	119203.014522	3954.7821669	540.581735044	11516.1522503	21304.8816631	67580.8459291
Retrosplenial area dorsal part layer 5	191534.725271	91228.6863224	100306.038948	88548.2992958	2058.89686902	621.490157515	9584.20987936	33513.2667217	57208.5623474
Retrosplenial area dorsal part layer 6a	182546.523355	82368.4407688	100178.082587	80199.636919	1517.79385068	651.009999136	9093.85355733	49679.62424	41404.6047892
Retrosplenial area dorsal part layer 6b	157372.328459	58798.6501687	98573.6782902	57466.8166479	809.898762655	521.934758155	5867.26659168	59950.5061867	32755.9055118
Retrosplenial area ventral part	203759.887919	109251.674288	94508.2136314	86491.09356	21835.1115422	925.469185411	11900.2971379	32815.3587979	49792.5576956
Retrosplenial area ventral part layer 1	158527.20609	90338.877925	68188.3281646	0.0	89669.0160699	669.861855089	13263.039188	17896.8142092	37028.4747674
Retrosplenial area ventral part layer 2	311219.381609	207048.409405	104170.972204	197105.608352	8723.508678	1219.29237496	17289.9656449	29080.2659171	57800.7406416
Retrosplenial area ventral part layer 2/3	239256.023156	136459.946276	102796.07688	131498.32372	4012.74389355	948.878662308	14880.8695833	31123.7532016	56791.4540949
Retrosplenial area ventral part layer 5	194478.069255	91882.5696631	102595.499592	89450.0174886	1452.06948817	980.482686254	10109.2689752	37326.2446077	55159.9860091
Retrosplenial area ventral part layer 6a	190350.81772	91341.2433002	99009.5744194	88768.5189427	1570.02153099	1002.70282652	8080.26020432	45702.1393559	45227.1748591
Retrosplenial area ventral part layer 6b	152270.337922	61216.5206508	91053.8172716	59814.7684606	881.101376721	520.650813517	5366.70838548	52245.3066333	33441.8022528
Posterior parietal association areas	180174.805391	89948.7954454	90226.0099457	80580.2948567	8783.145021	585.355567661	10683.4419863	43267.6729516	36274.8950078
Posterior parietal association areas layer 1	98908.7328451	52122.8383285	46785.8945166	0.0	51988.9223952	133.915933288	7103.45252016	9643.91654871	30038.5254477
Posterior parietal association areas layer 2/3	190213.164188	105211.465807	85001.6983813	103284.877474	1489.58441648	437.003916675	12309.3133687	26285.6746733	46406.7103393
Posterior parietal association areas layer 4	201453.814877	105452.284143	96001.5307343	103514.374552	1236.83329347	701.076297536	13136.7615403	39603.1571394	43261.6120545
Posterior parietal association areas layer 5	193980.968726	95494.4607039	98486.5080216	92955.4864314	1662.24850983	876.725762707	11986.8221449	49660.5323241	36839.1535527
Posterior parietal association areas layer 6a	198714.231229	89738.9712426	108975.259986	87306.1608482	1741.20877724	691.601617127	9117.75026062	72735.3352488	27122.1744768
Posterior parietal association areas layer 6b	179067.079809	62381.3750942	116685.704715	60232.1413617	1763.33640399	385.897328532	6308.34938447	91259.3585127	19117.9968177
Temporal association areas	170304.579909	102983.897273	67320.6826358	92349.2175264	10228.0444029	406.635343443	3717.21684655	29011.2302257	34592.2355636
Temporal association areas layer 1	83284.6628208	50993.4354486	32291.2273722	0.0	50939.3276308	54.107817784	1279.49074995	5515.81460115	25495.9220211
Temporal association areas layer 2/3	180318.347232	119341.895266	60976.4519656	116536.627556	2637.11875194	168.148958044	3725.38716363	11121.8525106	46129.2122913
Temporal association areas layer 4	177030.269675	108727.206017	68303.063658	107168.592919	1229.86607962	328.747018896	4725.73839662	22213.9057054	41363.419556
Temporal association areas layer 5	182346.206646	107491.387572	74854.8190743	105250.964851	1640.32429352	600.098427746	4648.27621934	36135.2086409	34071.334214
Temporal association areas layer 6a	217057.958644	124759.382142	92298.5765027	121349.59663	2630.90944134	778.876070376	3977.20201547	62200.8315207	26120.5429665
Temporal association areas layer 6b	181161.943714	85875.5477651	95286.395949	78633.5573084	6637.45252702	604.537929691	3153.56899406	71260.6875061	20872.1394488
Perirhinal area	147038.484285	93087.2805084	53951.2037764	80636.7380294	11929.5906408	520.951838192	2872.4609942	28788.6106302	22290.132152
Perirhinal area layer 6a	187094.675052	112876.142558	74218.5324948	109237.400419	2758.57442348	880.167714885	2694.17190776	52241.1740042	19283.1865828
Perirhinal area layer 6b	176391.378058	97557.76217	78833.6158876	91946.7183337	4743.03705498	868.006781303	2464.51925406	61132.4775975	15236.6190361
Perirhinal area layer 1	73061.3223378	46000.0958911	27061.2264468	0.0	45923.3830369	76.7128541976	960.444934554	8723.78577935	17376.9957328
Perirhinal area layer 5	163192.82643	101533.056485	61659.769946	98936.45952	1820.44026313	776.156701334	4445.26110764	35049.3550402	22165.1537981
Perirhinal area layer 2/3	164509.05565	110327.250061	54181.8055892	108206.254112	1717.62994771	403.366000623	2903.34868581	23071.648717	28206.8081864
Ectorhinal area	174556.339333	108292.697916	66263.6414166	92828.0966863	15049.2966339	415.304596169	4275.09229845	27725.0523062	34263.4968119
Ectorhinal area/Layer 1	84968.676911	54282.9788629	30685.698048	0.0	54217.2287919	65.7500710398	1835.40623839	5625.12841811	23225.1633915
Ectorhinal area/Layer 2/3	178853.213653	114034.558955	64818.6546987	107547.686691	6218.96487833	267.907385295	3672.52714072	18883.5179314	42262.6096265
Ectorhinal area/Layer 5	206459.308941	126891.430625	79567.8783161	122254.027187	3989.69998203	647.703455297	6073.65710522	36820.4084077	36673.8128032
Ectorhinal area/Layer 6a	228142.341413	138188.069452	89954.2719615	134478.115867	2997.00876741	712.944816916	5866.3916108	54271.8239642	29816.0563865
Ectorhinal area/Layer 6b	188659.805939	99575.4189944	89084.386945	92443.3990003	6341.66421641	790.355777712	2672.15524846	68243.4578065	18168.77389
Olfactory areas	204033.136678	154284.374101	49748.7625769	137564.480514	16285.7373959	434.156191641	8708.45987279	26192.562313	14847.7403911
Main olfactory bulb	291546.333945	249134.161694	42412.1722508	216533.19556	31939.875832	661.090301637	6280.63341169	13159.3672772	22972.1715619
Main olfactory bulb glomerular layer	243130.017364	206316.513686	36813.5036771	170661.57423	34917.2337343	737.705722124	7445.28192065	4790.79699032	24577.4247661
Main olfactory bulb granule layer	472418.641428	413105.738589	59312.9028393	361079.190128	51366.191446	660.357014496	6760.17730921	27550.0179705	25002.7075596
Main olfactory bulb inner plexiform layer	403295.444635	355408.471176	47886.9734585	332768.743277	21883.4268438	756.301055263	5190.84857118	16622.8088026	26073.3160848
Main olfactory bulb mitral layer	375115.176877	328367.865311	46747.3115663	311251.163771	16250.9529139	865.748625371	6369.58461064	15233.6463757	25144.08058
Main olfactory bulb outer plexiform layer	140575.457493	110097.572557	30477.8849362	94263.9982929	15260.1964915	573.377772836	4943.24346255	5661.84103361	19872.80044
Accessory olfactory bulb	277418.112453	204263.420837	73154.691616	178434.371878	25022.4361886	806.612771369	17409.7556545	30936.1431556	24808.7928059
Accessory olfactory bulb glomerular layer	173050.437867	108922.735839	64127.7020286	82566.456047	25441.08192	915.197871633	25185.6778628	21879.6142335	17062.4099324
Accessory olfactory bulb granular layer	472413.944954	375867.889908	96546.0550459	353409.174312	21730.6422018	728.073394495	12424.2201835	52509.3577982	31612.4770642
Accessory olfactory bulb mitral layer	235431.850789	156832.137733	78599.713056	135218.62929	20772.9831144	840.52532833	21705.3305375	31777.5080013	25116.8745172
Anterior olfactory nucleus	130614.690217	67221.9206711	63392.7695456	60690.3037604	6228.81442027	302.802490458	9175.33343976	51553.9816844	2663.45442143
Anterior olfactory nucleus dorsal part	165256.502286	89620.1386499	75636.3636364	86099.0215841	3193.86400511	327.253060622	4704.26274645	70135.9948867	796.106003245
Anterior olfactory nucleus external part	189192.797541	99464.2072903	89728.5902503	92567.4132631	6454.10628019	442.687747036	13832.2353975	72811.5942029	3084.76064998
Anterior olfactory nucleus lateral part	172388.639761	100734.039557	71654.6002036	94043.0233314	6308.35553822	382.660687593	10200.1256472	56934.6417972	4519.83275926
Anterior olfactory nucleus medial part	148205.13486	72206.0865615	75999.0482988	66880.7129107	4878.24713949	447.126511366	10634.1357905	65316.4622672	48.4502411697
Anterior olfactory nucleus posteroventral part	132027.330835	60996.7820145	71030.5488208	55842.3627948	4703.01961649	451.399603262	7195.59180075	58413.9299096	5421.02711043
Anterior olfactory nucleus layer 1	80028.7402505	39778.0193808	40250.7208698	31338.2179154	8352.8243914	86.9770739778	8921.57882297	29161.5220988	2167.619948
Taenia tecta	132717.203846	76820.6449753	55896.5588704	67135.3835341	9182.97726638	502.284174769	10515.6738541	37243.4200449	8137.46497148
Taenia tecta dorsal part	139387.518178	80971.1011398	58416.4170385	72092.5757896	8296.2226393	582.3027109	10210.9803239	37310.3302549	10895.1064597
Taenia tecta dorsal part layer 1	81903.2972154	45790.9821741	36112.3150414	36691.4443279	8816.18703639	283.35080974	7541.10839256	16195.7357567	12375.4708921
Taenia tecta dorsal part layer 2	184136.388961	116080.97166	68055.4173012	108490.732831	6831.92809122	758.310738031	10644.8761282	44398.0239944	13012.5171786
Taenia tecta dorsal part layer 3	142995.828593	77199.8483125	65795.9802806	71821.008722	4723.54948805	655.290102389	10572.620402	46786.4998104	8436.86006826
Taenia tecta dorsal part layer 4	169195.512341	86976.8137622	82218.6985789	62717.1278983	23465.0710546	794.614809274	17605.9835453	60189.6783844	4423.03664921
Taenia tecta ventral part	115138.36478	65882.5995807	49255.7651992	54071.278826	11519.9161426	291.404612159	11318.6582809	37067.0859539	870.020964361
Taenia tecta ventral part layer 1	75860.2293945	41982.3953054	33877.8340891	34833.8223526	7007.73539611	140.837556682	9534.27580688	22790.077354	1553.48092825
Taenia tecta ventral part layer 2	174497.559108	104487.795539	70009.7635685	82304.9679334	21796.8794869	385.948119077	13851.2491624	55846.0802144	312.434191634
Taenia tecta ventral part layer 3	109020.255654	57052.5073746	51967.7482793	52798.4267453	3712.88102262	541.199606686	11377.7777778	40589.9705015	0.0
Dorsal peduncular area	126711.658219	68900.0241371	57811.6340816	60641.6606324	7482.88679701	775.4767077	8344.87086652	37500.9413469	11965.8218682
Dorsal peduncular area layer 1	69839.4160584	38879.8938288	30959.5222296	32339.7478434	6264.10086264	276.04512276	4076.97412077	6412.74054413	20469.8075647
Dorsal peduncular area layer 2/3	137944.557922	79061.5698862	58882.9880362	75952.144733	2166.32623286	943.098920338	8245.11234316	34334.4032682	16303.4724249
Dorsal peduncular area layer 5	159139.257746	82467.8243105	76671.4334355	73795.0289411	7572.35274089	1100.44262853	10143.6840313	64370.4460334	2157.30337079
Dorsal peduncular area layer 6a	165178.152118	85039.3057682	80138.8463502	54721.7968351	29566.1051557	751.403777437	16432.8739153	63673.3027055	32.6697294538
Piriform area	138887.993346	85746.0601885	53141.933158	83108.7965029	2433.87006386	203.393621819	8285.9865859	34211.0204067	10644.9261653
Piriform area molecular layer	74733.6266745	43445.5721782	31288.0544963	41578.4100909	1825.02525993	42.1368273524	7344.11525048	15755.8358593	8188.10338646
Piriform area pyramidal layer	243816.630705	169131.020747	74685.6099585	166977.858921	1913.89211618	239.269709544	13323.9502075	45538.7883817	15822.8713693
Piriform area polymorph layer	119736.722148	61424.9015032	58311.8206452	57581.6080014	3500.38441956	342.909082211	5124.61002771	44230.6790729	8956.53154461
Nucleus of the lateral olfactory tract	141185.682508	83421.314459	57764.3680485	59496.0566229	23197.8968655	727.360970677	15898.4024267	41865.9656218	0.0
Nucleus of the lateral olfactory tract molecular layer	94310.2207527	54570.8450841	39739.3756686	39453.0778956	14993.2898959	124.477292619	14955.9467082	24783.4289604	0.0
Nucleus of the lateral olfactory tract pyramidal layer	180008.604098	109393.411072	70615.1930262	73506.1700442	34967.0553606	920.185667384	18200.8377675	52414.3552587	0.0
Nucleus of the lateral olfactory tract layer 3	165984.667499	95412.372972	70572.2945267	74177.9283295	19705.4733464	1528.97129613	14000.3565698	56571.9379569	0.0
Cortical amygdalar area	158435.71473	109296.225829	49139.4889013	101288.16763	7756.56283032	251.49536778	20267.6615059	21814.8355406	7056.99185475
Cortical amygdalar area anterior part	136601.462468	86354.6336368	50246.8288315	67056.2602597	18818.9225489	479.450828235	14534.4276974	35653.1860916	59.215042531
Cortical amygdalar area anterior part layer 1	100275.525674	64101.2457979	36174.2798761	46737.5914574	17279.2828423	84.3714982532	13735.6799156	22324.6984378	113.901522642
Cortical amygdalar area anterior part layer 2	166660.412349	104768.844769	61891.5675794	83869.532017	20092.9420748	806.37067743	15195.3747136	46682.2297371	13.9631286135
Cortical amygdalar area posterior part	164181.299823	115333.202435	48848.0973886	110296.1398	4845.55271942	191.50991557	21776.3361477	18173.3359513	8898.42528961
Cortical amygdalar area posterior part lateral zone	153408.052034	103424.49336	49983.5586739	96640.7901472	6544.7318498	238.971363185	18933.6625614	20943.7200759	10106.1760366
Cortical amygdalar area posterior part lateral zone layer 1	86943.8678719	57057.9176431	29885.9502288	47359.0001116	9673.92032139	24.9972101328	15130.4541904	8024.10445263	6731.39158576
Cortical amygdalar area posterior part lateral zone layer 2	179323.962202	124624.136148	54699.8260543	114953.880871	9303.18273706	367.072540078	21879.9304217	22424.5216492	10395.3739834
Cortical amygdalar area posterior part lateral zone layer 3	176912.690542	117383.875115	59528.815427	114774.508724	2329.62350781	279.742883379	19135.3535354	28291.6437098	12101.8181818
Cortical amygdalar area posterior part medial zone	175929.334888	128319.437831	47609.8970562	125187.055675	2992.62810514	139.754051258	24876.221124	15152.281347	7581.39458519
Cortical amygdalar area posterior part medial zone layer 1	113600.118968	83829.5784073	29770.5405606	80498.4757231	3312.06781173	19.0348724812	18587.5529779	6547.99613354	4634.99144918
Cortical amygdalar area posterior part medial zone layer 2	192223.415682	144842.105263	47381.3104189	140592.910849	4141.783029	107.411385607	28158.9688507	11222.3415682	8000.0
Cortical amygdalar area posterior part medial zone layer 3	194219.028315	139136.416682	55082.6116332	136597.014925	2334.99170813	204.410048523	25971.8690498	20503.9002518	8606.84233155
Piriform-amygdalar area	132125.452352	84160.836349	47964.6160032	77925.2110977	6102.13108162	133.494169682	13839.9678327	14279.0510655	19845.5971049
Piriform-amygdalar area molecular layer	71508.6382448	41188.2020627	30320.4361821	35970.833607	5196.34763187	21.0208237535	12095.3819878	7554.88405702	10670.1701373
Piriform-amygdalar area pyramidal layer	186317.255974	128101.578344	58215.6776298	116984.392911	11015.6070893	101.578344061	16517.7673926	14632.9247862	27064.985451
Piriform-amygdalar area polymorph layer	155423.042032	95941.9413366	59481.1006955	92719.6855156	2931.96250378	290.293317206	13551.8596916	21713.940127	24215.3008769
Postpiriform transition area	147642.392958	104305.902763	43336.4901952	102741.464386	1463.41879613	101.019581076	9994.5679223	22200.6455925	11141.2766805
Postpiriform transition area layers 1	69198.1389379	45486.9244345	23711.2145034	44401.0909674	1080.69950265	5.13396438312	7762.55414728	10134.4456923	5814.21466389
Postpiriform transition area layers 2	180834.008602	131442.747616	49391.2609861	129603.690083	1763.26123543	75.7962974506	13172.5986412	24290.7186935	11927.9436514
Postpiriform transition area layers 3	196139.021398	139440.098133	56698.9232656	137619.190405	1624.64222434	196.265503612	10153.4687202	31308.7092817	15236.7452637
Hippocampal formation	167054.884174	108330.476722	58724.4074526	99853.2336254	8025.58959728	451.653498947	12818.9051791	24832.6105203	21072.8917532
Hippocampal region	183898.259701	125376.773844	58521.4858577	116566.593807	8303.81526119	506.364775643	13759.1664708	22211.426336	22550.8930509
Ammon's horn	162819.026524	107838.201502	54980.8250228	98625.0079451	8688.98486492	524.208691493	12004.4686671	23082.5572238	19893.7991319
Field CA1	139985.421923	91055.5124718	48929.9094514	81359.2418235	9338.94028595	357.330362377	9944.31640689	19209.3905534	19776.2024911
Field CA1 stratum lacunosum-moleculare	79091.3009142	39585.2708509	39506.0300633	19066.1901511	20365.310739	153.769960781	10684.2281385	11220.067194	17601.7347308
Field CA1 stratum oriens	117626.63481	62130.493949	55496.1408612	58110.2581416	3657.90266452	362.333142887	8103.63060302	29396.1876071	17996.322651
Field CA1 pyramidal layer	301639.95112	227129.873727	74510.0773931	224103.234216	2270.10997963	756.529531568	13666.5417515	34321.2057026	26522.3299389
Field CA1 stratum radiatum	92485.3691572	56624.3524892	35861.016668	48321.353346	8051.08217929	251.916963817	7786.78165685	10132.5814744	17941.6535368
Field CA2	153575.923949	103455.442021	50120.4819277	92146.2050735	10775.6596004	533.577347364	12109.6029688	17775.6087642	20235.2701947
Field CA2 stratum lacunosum-moleculare	73028.9362579	36016.8880651	37012.0481928	12574.6061168	23218.206158	224.075790341	10366.8005355	11566.2650602	15078.9825971
Field CA2 stratum oriens	111213.918372	59118.9408032	52094.9775687	53271.4739031	5301.23645913	546.230440967	9762.1183937	26485.1734325	15847.6857424
Field CA2 pyramidal layer	405413.233458	326116.798446	79296.4350118	322911.915661	2121.79220419	1083.09058122	20125.953669	26047.4406991	33123.0406436
Field CA2 stratum radiatum	104930.512685	62419.6341188	42510.8785666	51824.4372506	10142.2871339	452.909734247	10648.1969435	11833.4713544	20029.2102688
Field CA3	200826.312426	135494.223764	65332.0886622	127305.308601	7395.8437015	793.071461595	15324.8621095	29962.7599895	20044.4665632
Field CA3 stratum lacunosum-moleculare	79358.8789139	40765.49157	38593.387344	15765.2726078	24621.8524195	378.366542588	11645.2813663	11350.9962776	15597.1097
Field CA3 stratum lucidum	204532.914266	134995.634713	69537.279553	132232.582504	1977.99895233	785.053256504	16530.8189279	28806.7050812	24199.7555439
Field CA3 stratum oriens	117535.338387	59906.8372395	57628.5011476	54234.113957	5061.73358816	610.989694304	11615.2418227	31169.2529971	14844.0063279
Field CA3 pyramidal layer	405921.074562	307538.840139	98382.2344233	300683.602137	5486.07284671	1369.16515515	22300.073533	45336.1831462	30745.977744
Field CA3 stratum radiatum	88271.3936916	47779.2643468	40492.1293447	35037.5766719	12313.5557893	428.131885583	12182.7024237	14196.9549596	14112.4719614
Dentate gyrus	233178.783669	166568.722124	66610.0615452	158671.894186	7434.19755483	462.630383315	17853.6277889	20035.7521954	28720.6815609
Dentate gyrus molecular layer	116656.361733	69516.9504014	47139.4113313	61552.1309187	7657.81207585	307.007406833	13837.9183309	12339.8611704	20961.63183
Dentate gyrus polymorph layer	261339.774148	171897.879192	89441.8949554	165931.651094	5252.99264815	713.235449904	22651.3273586	32035.9329647	34754.6346321
Dentate gyrus granule cell layer	546870.387766	437188.159476	109682.228291	428487.515019	7928.86947023	771.774986346	26691.2506827	35526.116876	47464.8607318
Fasciola cinerea	197827.18232	127589.834254	70237.3480663	119626.961326	7227.40331492	735.46961326	17905.8563536	25020.1104972	27311.3812155
Induseum griseum	166378.648874	97227.6897415	69150.9591326	91756.4637198	5070.89241034	400.333611343	7953.29441201	39552.9608007	21644.7039199
Retrohippocampal region	149736.060691	90803.003655	58933.0570358	82668.095508	7739.51029244	395.397854576	11852.1025739	27527.7844261	19553.1700357
Entorhinal area	143800.969744	91110.0292343	52690.9405095	85300.0038137	5527.90282046	282.122600134	9833.21826338	23950.7947717	18906.9274744
Entorhinal area lateral part	139734.790926	88043.9901612	51690.8007652	84613.9819623	3130.56026237	299.447936595	6974.29170083	26602.0078346	18114.5012298
Entorhinal area lateral part layer 1	74983.9524652	49894.280401	25089.6720642	46729.5505057	3133.95926883	30.7706263891	8214.59609017	8544.3643126	8330.71166145
Entorhinal area lateral part layer 2	214716.242661	140477.495108	74238.7475538	139005.870841	1346.37964775	125.244618395	172.211350294	50348.3365949	23718.1996086
Entorhinal area lateral part layer 2/3	198390.576109	138808.025032	59582.5510768	135821.82956	2509.1109884	477.084483711	5395.17761826	24131.0509847	30056.3224738
Entorhinal area lateral part layer 2a	155585.197235	109243.323844	46341.8733903	106151.552121	2974.65094212	117.120780805	10609.1907279	20244.5438525	15488.1388098
Entorhinal area lateral part layer 2b	171509.359763	117274.846135	54234.513628	114223.962913	2861.60978339	189.273439373	8733.17880265	27653.3610423	17847.9737831
Entorhinal area lateral part layer 3	148466.582217	92160.981789	56305.6004277	89206.6893674	2719.25807989	235.034341697	5727.84640952	27216.3817449	23361.3722733
Entorhinal area lateral part layer 4	127106.195185	75315.5689626	51790.626222	71109.3235015	3891.62616614	314.619295011	4585.21870287	29046.86889	18158.5386291
Entorhinal area lateral part layer 4/5	151814.064719	87780.5844107	64033.4803079	85011.2846573	1932.2920559	837.007697482	4888.12495329	39176.7431433	19968.6122113
Entorhinal area lateral part layer 5	138908.872123	80751.0679518	58157.8041707	76853.4469273	3473.28014632	424.340878187	5205.29944767	32111.2835878	20841.2211352
Entorhinal area lateral part layer 6a	173894.063411	100087.147024	73806.9163878	96152.6820155	3254.92251657	679.542491566	7001.00802387	42873.1099552	23932.7984087
Entorhinal area lateral part layer 6b	175770.793244	106735.086594	69035.7066496	99954.6717982	5925.16570451	855.249091298	1566.81633526	53613.8550353	13855.035279
Entorhinal area medial part dorsal zone	151409.979801	95910.7416763	55499.2381251	83193.6174629	12471.866315	245.25789844	17147.9657182	17275.2924739	21075.9799331
Entorhinal area medial part dorsal zone layer 1	83919.5768756	58111.0517295	25808.525146	48977.4616221	9087.59191346	45.9981939812	18659.934025	1813.98006008	5334.61106094
Entorhinal area medial part dorsal zone layer 2	178382.684482	122512.046674	55870.6378075	108068.42655	14241.9418734	201.678251161	22829.9780315	14595.7431483	18444.9166277
Entorhinal area medial part dorsal zone layer 2a	160635.761589	120310.312204	40325.4493851	107837.275307	12351.9394513	121.097445601	27489.1201514	1271.52317881	11564.8060549
Entorhinal area medial part dorsal zone layer 2b	171629.62963	121111.111111	50518.5185185	102666.666667	18444.4444444	0.0	30888.8888889	2592.59259259	17037.037037
Entorhinal area medial part dorsal zone layer 3	181545.225225	114260.18018	67285.045045	102730.09009	11296.5765766	233.513513514	13316.036036	21089.7297297	32879.2792793
Entorhinal area medial part dorsal zone layer 4	146162.862231	74288.489558	71874.3726728	65802.8169014	8123.03707301	362.635583617	13127.4081269	28409.9077222	30337.0568237
Entorhinal area medial part dorsal zone layer 5	166724.76286	87774.8129868	78949.9498728	71536.6700085	15764.3248246	473.818153775	11149.533431	34643.016889	33157.3995527
Entorhinal area medial part dorsal zone layer 6	179821.699511	93694.4830992	86127.2164115	75273.3312385	17708.6681331	712.483727611	10520.6266553	42145.7108228	33460.8789334
Entorhinal area medial part ventral zone	195780.282494	143504.636895	52275.6455985	141842.773577	1538.59323727	123.270081324	18691.3967756	14217.1493794	19367.0994436
Entorhinal area medial part ventral zone layer 1	126146.845915	89717.2403605	36429.6055547	88544.8367558	1125.12926577	47.2743388979	15354.705274	8358.10311715	12716.7971635
Entorhinal area medial part ventral zone layer 2	265315.170741	199547.676805	65767.4939354	197302.481806	2042.17204702	203.022952043	22511.6626236	17722.7094607	25533.1218511
Entorhinal area medial part ventral zone layer 3	250838.127468	179943.598421	70894.5290468	178247.038917	1552.1714608	144.388042865	20358.714044	25773.2656514	24762.5493514
Entorhinal area medial part ventral zone layer 5/6	205128.205128	136205.128205	68923.0769231	133470.08547	2188.03418803	547.008547009	11487.1794872	17504.2735043	39931.6239316
Parasubiculum	154533.373099	98243.72204	56289.6510588	78628.5714286	19276.3495377	338.801073665	20893.0509991	18467.998807	16928.6012526
Parasubiculum layer 1	91089.7234833	63017.4164259	28072.3070574	47142.8807264	15768.8815518	105.654147751	18045.7284358	2044.40775898	7982.17086257
Parasubiculum layer 2	177072.33854	120456.408552	56615.9299878	99408.4413426	20759.0561648	288.911044644	25363.9082752	14541.2650936	16710.756619
Parasubiculum layer 3	152132.929872	78320.7517121	73812.17816	59046.3449594	18690.0249509	584.381801773	14154.2708499	36557.838297	23100.0690131
Postsubiculum	172235.184683	104468.508973	67766.6757102	99037.4016511	4947.40513934	483.702182086	16571.1406535	25783.8068292	25411.7282276
Postsubiculum layer 1	124184.819433	72691.4149787	51493.4044547	67238.5208679	5069.99207093	382.902039934	16335.6159446	18942.1177827	16215.6707273
Postsubiculum layer 2	206515.529494	136329.573125	70185.9563683	129765.144362	6026.93435372	537.494409382	18968.1459027	22167.6688367	29050.141629
Postsubiculum layer 3	170916.278541	93091.9004885	77824.3780529	88973.3045553	3616.94876747	501.647165739	14017.0396456	35307.9631944	28499.375213
Presubiculum	170300.829771	102713.804375	67587.025396	96279.2054312	5993.6635655	440.935378426	18261.0007543	27506.1604224	21819.8642193
Presubiculum layer 1	121559.431969	75855.9284556	45703.5035133	72415.5078375	3122.79494865	317.6256695	21353.2504545	14453.5403666	9896.71269225
Presubiculum layer 2	204130.387224	133129.730912	71000.6563115	126629.621527	6020.56442792	479.54495734	20265.1498578	24791.0741632	25944.4322905
Presubiculum layer 3	159463.861014	77707.6168162	81756.2441979	68685.204014	8532.95610274	489.456699527	12239.2467177	43638.0354538	25878.9620264
Subiculum	153879.261942	83717.7411449	70161.5207969	71801.7664202	11277.7106054	638.26411933	12373.8061216	37685.5320502	20102.1826252
Subiculum dorsal part	151036.774052	74802.7175104	76234.0565417	67499.4521148	6525.53144861	777.733946965	13186.412448	38512.9081744	24534.7359194
Subiculum dorsal part molecular layer	93429.3628809	40965.8806837	52463.4821971	34034.4571313	6477.40017566	454.023376799	11614.3503817	25602.5944193	15246.5373961
Subiculum dorsal part pyramidal layer	181791.10455	92609.8864736	89181.218076	85187.8022705	6519.5744031	902.509799929	14405.4031122	46247.3824433	28528.4325205
Subiculum dorsal part stratum radiatum	96292.0707359	43511.2378779	52780.832858	36293.4398175	6586.19509412	631.602966343	10415.9726184	23413.1203651	18951.7398745
Subiculum ventral part	154936.536337	87033.7187644	67902.817573	73402.0289134	13045.302075	586.38777598	12071.5540466	37377.7862916	18453.4772348
Subiculum ventral part molecular layer	72499.7721464	37389.8674486	35109.9046977	22050.2070496	15144.379941	195.280458085	13513.6613105	13566.9196172	8029.32377009
Subiculum ventral part pyramidal layer	190650.869786	107948.796598	82702.0731879	93872.8713621	13314.5465322	761.37870354	12132.7866749	47301.6784695	23267.6080435
Subiculum ventral part stratum radiatum	100986.387367	57649.4026457	43336.9847218	49107.4597226	8240.60728356	301.335639473	9419.30111143	23848.5634669	10069.1201435
Cortical subplate	145370.95096	80765.8453821	64605.1055783	72311.7744324	7803.09892112	650.972028546	9287.81801933	43267.8118888	12049.4756701
Claustrum	147921.813718	76580.2110902	71341.6026275	71847.7089379	4141.70466503	590.797487325	8942.57198431	46239.3418577	16159.6887854
Endopiriform nucleus	122920.09823	59025.9914426	63894.1067873	49996.08706	8451.7645966	578.139786007	3882.00802327	50824.2834501	9187.81531388
Endopiriform nucleus dorsal part	126887.372261	61151.3573496	65736.0149116	52449.9307364	8097.07061989	604.355993298	4078.24251699	51742.9920437	9914.78035089
Endopiriform nucleus ventral part	107004.946174	50499.8545243	56505.0916497	40152.2257783	9874.65813209	472.970613907	3094.79196974	47138.7838231	6271.51585685
Lateral amygdalar nucleus	163288.269668	101419.479956	61868.7897114	96634.4637526	4303.24836051	481.767843017	8650.59072699	26724.2338411	26493.9651433
Basolateral amygdalar nucleus	152893.979003	87135.8977551	65758.0812482	76831.0718287	9585.79194157	719.033984813	10399.7676252	38562.2639944	16796.0496286
Basolateral amygdalar nucleus anterior part	160292.568571	90429.9445182	69862.6240525	74422.44276	14966.007658	1041.49410018	12870.5165273	40825.8185512	16166.288974
Basolateral amygdalar nucleus posterior part	156105.889596	92377.31719	63728.5724058	89269.0334496	2788.69963746	319.58410288	7035.22812778	36936.0421369	19757.302141
Basolateral amygdalar nucleus ventral part	123299.185974	66981.5904822	56317.5954915	61779.8371947	4784.97182217	416.781465247	8640.2003757	34284.2830307	13393.1120852
Basomedial amygdalar nucleus	152219.359101	90465.8077304	61753.551371	80137.4297985	9392.79814998	935.579781962	15052.9677348	43145.0280806	3555.55555556
Basomedial amygdalar nucleus anterior part	143925.364899	78130.912374	65794.4525255	56722.6764308	20050.3586297	1357.87731354	7701.05833375	58093.3941917	0.0
Basomedial amygdalar nucleus posterior part	155356.41517	95131.2629242	60225.1522453	88993.6445903	5361.76509647	775.853237465	17833.6969513	37491.0739694	4900.38132458
Posterior amygdalar nucleus	234244.340281	174466.540341	59777.7999402	167834.845916	6194.47491772	437.21950733	31814.8997706	24461.9527276	3500.94744191
Cerebral nuclei	118555.333091	61940.1920586	56615.1410328	32613.0720748	28719.9148133	607.205170452	10637.7077305	34170.2689281	11807.1643741
Striatum	121005.187435	64425.9366535	56579.2507818	35157.6895913	28785.0615011	483.185561084	11005.8694323	32114.8922232	13458.4891263
Striatum dorsal region	117658.695262	59872.8528941	57785.842368	30114.1279794	29425.0687545	333.656160159	9707.38654079	30638.7822344	17439.6735928
Caudoputamen	117658.695262	59872.8528941	57785.842368	30114.1279794	29425.0687545	333.656160159	9707.38654079	30638.7822344	17439.6735928
Striatum ventral region	118848.014874	66122.1812325	52725.8336416	39653.4695922	26021.5452198	447.16642062	13268.4510814	33631.1256739	5826.25688632
Nucleus accumbens	126450.199461	67429.4339623	59020.7654987	37887.6056989	28934.2102426	607.618020793	10731.1020408	39522.9695803	8766.69387755
Fundus of striatum	97139.091168	48091.7782027	49047.3129653	18660.2660592	28580.1228591	851.389284407	9383.50758716	39640.3726455	23.4327325983
Olfactory tubercle	111459.471022	66194.1418247	45265.3291977	43814.3841582	22169.5112075	210.246458967	16779.6232066	25760.8140938	2724.89189726
Islands of Calleja	213519.958287	155048.259081	58471.6992063	103799.316378	50789.1779155	459.764787672	20644.9220787	29947.7434679	7879.0336597
Major island of Calleja	317063.222298	249930.659415	67132.5628824	170376.614548	77596.1930659	1957.8518015	20252.889191	28584.6363018	18295.0373895
Olfactory tubercle molecular layer	72433.3102972	42082.9302004	30350.3800968	28641.3268832	13367.6572218	73.9460953697	15473.3932274	13843.1237042	1033.86316517
Olfactory tubercle pyramidal layer	135896.216216	80919.1154791	54977.1007371	54446.3882064	26268.3046683	204.422604423	20605.012285	31572.2850123	2799.8034398
Olfactory tubercle polymorph layer	100485.786584	50804.5044912	49681.282093	30969.1167113	19571.1558666	264.231913225	12823.2978676	33900.2915193	2957.6927061
Lateral septal complex	121000.275314	64982.7219409	56017.5533734	32995.8035424	31290.9238047	695.994593828	8189.0825359	27927.3503917	19901.1204458
Lateral septal nucleus	122825.828918	67605.1148597	55220.7140584	32985.8274203	33910.2465692	709.0408702	8458.7647202	26537.9589239	20223.9904143
Lateral septal nucleus caudal (caudodorsal) part	112974.975626	63545.0113747	49429.9642509	27195.320117	35859.6035099	490.087747806	6014.94962626	15463.1134222	27951.9012025
Lateral septal nucleus rostral (rostroventral) part	124432.284821	67801.6971862	56630.5876348	33402.2586614	33639.0990876	760.339437249	8754.11216742	29402.1055318	18474.3699356
Lateral septal nucleus ventral part	153150.585176	89591.6775033	63558.9076723	61569.8309493	26956.5669701	1065.27958388	18084.7854356	39065.7997399	6408.32249675
Septofimbrial nucleus	97474.4747793	33500.4567137	63974.0180656	23516.8984066	9541.8654217	441.692885416	5108.69785852	44578.5040089	14286.8161981
Septohippocampal nucleus	132552.763819	74422.1105528	58130.6532663	62663.3165829	10713.5678392	1045.22613065	8673.36683417	23015.0753769	26442.2110553
Striatum-like amygdalar nuclei	146784.639681	87882.0269852	58902.6126963	57485.3062776	29106.3222783	1290.39842933	16231.4315162	41509.195578	1161.98560215
Anterior amygdalar area	112832.8812	55653.1709065	57179.7102933	23674.4638378	30830.5266929	1148.1803757	10528.5355991	46642.9851052	8.189588985
Bed nucleus of the accessory olfactory tract	154917.508003	95409.0125585	59508.4954445	92651.0711647	1686.28416646	1071.65722728	16547.6483625	42960.847082	0.0
Central amygdalar nucleus	146074.318745	84211.5898382	61862.7289066	39942.8765726	42760.1884685	1508.5247972	13157.8180405	45456.2588041	3248.65206198
Central amygdalar nucleus capsular part	133955.001907	72149.4851913	61805.5167154	31890.1741452	38988.178467	1271.13257913	10773.1028346	46741.0702936	4291.34358714
Central amygdalar nucleus lateral part	173478.061458	111919.278398	61558.7830607	72761.9630026	37919.5841614	1237.73123376	19720.5320287	33707.384192	8130.86683993
Central amygdalar nucleus medial part	146679.506852	84663.9504736	62015.5563786	35288.2163077	47575.8505741	1799.88359172	12871.7921583	48452.9340177	690.830202656
Intercalated amygdalar nucleus	179599.691596	107230.840401	72368.8511951	55877.8720123	50065.073246	1287.89514264	11087.7409406	60091.9043948	1189.20585968
Medial amygdalar nucleus	160048.380476	103680.320401	56368.0600751	85655.8698373	16793.4718398	1230.9787234	21912.8310388	34452.6658323	2.56320400501
Medial amygdalar nucleus anterodorsal part	156479.971704	93533.9994694	62945.9722345	66396.6752144	25428.2429923	1709.08126271	15987.2667787	46958.7054558	0.0
Medial amygdalar nucleus anteroventral part	150973.54578	105231.379126	45742.166654	100254.631394	4296.10429214	680.643439811	24725.1658154	21017.0008386	0.0
Medial amygdalar nucleus posterodorsal part	169007.189433	111834.141448	57173.0479853	94132.7537201	16593.880622	1107.50710584	27176.7262999	29985.6211336	10.7005517472
Medial amygdalar nucleus posterodorsal part sublayer a	178797.294528	123002.25456	55795.0399672	103634.351301	18331.6253331	1036.2779258	31022.7505636	24772.2894036	0.0
Medial amygdalar nucleus posterodorsal part sublayer b	166163.297289	107509.167842	58654.1294468	87790.6284281	18364.5196678	1354.01974612	24663.2189312	33990.9105156	0.0
Medial amygdalar nucleus posterodorsal part sublayer c	159066.923571	101380.603725	57686.3198459	87421.4515093	12964.418754	994.733461785	24416.1849711	33237.251124	32.8837508028
Medial amygdalar nucleus posteroventral part	201369.337202	153494.309306	47875.0278956	149352.376702	3856.28207989	285.650524437	37163.1332292	10711.8946664	0.0
Pallidum	107924.023592	51153.1343753	56770.889217	21570.5313454	28437.2063321	1145.39669779	9040.04499328	43089.7158908	4641.12833296
Pallidum dorsal region	104403.614861	47942.9952769	56460.6195842	17276.5963777	29701.4838782	964.915021012	10292.2682138	40229.863513	5938.48785749
Globus pallidus external segment	104691.723755	48256.8836459	56434.840109	17720.8806129	29570.5380838	965.464949172	10707.011929	39053.6496769	6674.1785031
Globus pallidus internal segment	102849.315068	46249.6194825	56599.695586	14879.7564688	30407.9147641	961.948249619	8054.79452055	46575.3424658	1969.5585997
Pallidum ventral region	94425.3091708	42997.6512447	51427.6579261	15674.765022	26302.1245373	1020.76168537	8622.30128833	41795.8755365	1009.48110133
Substantia innominata	90515.2541448	40856.2141717	49659.0399731	13894.6507071	25978.1700481	983.393416465	8117.9417474	40502.7162424	1038.38198324
Magnocellular nucleus	130283.998999	62636.5379805	67647.4610189	32000.0	29273.075961	1363.46201951	13247.7278412	53655.2989244	744.434253314
Pallidum medial region	120666.933698	55920.6160869	64746.3176112	30628.0428359	23961.970692	1330.60255897	8046.49370083	45459.1101807	11240.7137297
Medial septal complex	115359.96275	53788.1398211	61571.8229288	27643.8620414	24805.4012705	1338.87650913	8276.44926331	42529.0185253	10766.3551402
Medial septal nucleus	128994.818653	55323.6529564	73671.1656965	28265.6773066	25264.8457323	1793.12991748	5384.84829101	52635.3227148	15650.9946907
Diagonal band nucleus	106644.277556	52806.6076953	53837.6698606	27246.3847129	24511.7147569	1048.50822554	10124.8211097	36068.8574193	7643.99133149
Triangular nucleus of septum	173630.072193	77202.5558045	96427.5163887	60409.9244876	15544.6021077	1248.02920919	5751.55588748	74701.1866235	15974.7738777
Pallidum caudal region	127501.891622	68002.3339419	59499.5576804	29260.7050763	37312.3529522	1429.27591334	9651.9791451	46728.2275217	3119.35101357
Bed nuclei of the stria terminalis	127015.244423	67497.978168	59517.2662553	28674.551495	37396.4119601	1427.01471286	9629.46369245	46741.5662079	3146.23635501
Bed nuclei of the stria terminalis anterior division	117822.022053	59534.2133872	58287.8086659	21089.485945	37262.9290262	1181.7984159	8445.53502097	44775.151421	5067.12222395
Bed nuclei of the stria terminalis anterior division anterolateral area	110529.829919	51682.5864883	58847.2434311	16651.255858	34091.0957822	940.234848086	7225.31725554	46391.659207	5230.26696856
Bed nuclei of the stria terminalis anterior division anteromedial area	115705.805048	60128.1551638	55577.6498844	29617.4378031	29426.020755	1084.69660579	9028.50410115	38692.3460371	7856.79974623
Bed nuclei of the stria terminalis anterior division dorsomedial nucleus	108059.742966	43237.2351511	64822.5078152	7669.32962834	34100.7294199	1467.17610281	3467.87078847	61354.6370267	0.0
Bed nuclei of the stria terminalis anterior division fusiform nucleus	113526.37486	58217.7328844	55308.6419753	15622.8956229	41625.1402918	969.696969697	9732.88439955	45575.7575758	0.0
Bed nuclei of the stria terminalis anterior division juxtacapsular nucleus	124958.677686	58578.5123967	66380.1652893	12495.8677686	45421.4876033	661.157024793	10181.8181818	52429.7520661	3768.59504132
Bed nuclei of the stria terminalis anterior division magnocellular nucleus	136616.228571	81510.4	55105.8285714	16369.3714286	62902.8571429	2238.17142857	8718.62857143	46387.2	0.0
Bed nuclei of the stria terminalis anterior division oval nucleus	136330.318521	68139.9921353	68190.3263862	24852.5363744	42771.5296893	515.926071569	9991.34880063	48748.7219819	9450.25560362
Bed nuclei of the stria terminalis anterior division rhomboid nucleus	116985.376828	61372.3284589	55613.048369	14722.15973	45408.3239595	1241.8447694	11446.5691789	43644.5444319	521.934758155
Bed nuclei of the stria terminalis anterior division ventral nucleus	126497.652582	68015.3649168	58482.2876654	16170.7212975	49522.8339735	2321.80964575	8645.32650448	49836.9611609	0.0
Bed nuclei of the stria terminalis posterior division	141467.1875	80017.1875	61450.0	40598.4375	37606.25	1812.5	11490.625	49832.8125	126.5625
Bed nuclei of the stria terminalis posterior division dorsal nucleus	147708.609272	101298.013245	46410.5960265	75019.8675497	23735.0993377	2543.04635762	28397.3509934	16953.6423841	1059.60264901
Bed nuclei of the stria terminalis posterior division principal nucleus	152289.985052	89222.7204783	63067.264574	48720.4783259	38675.6352765	1826.60687593	13677.1300448	49273.5426009	116.591928251
Bed nuclei of the stria terminalis posterior division interfascicular nucleus	128497.249725	69619.3619362	58877.8877888	25698.569857	42050.6050605	1870.1870187	8704.07040704	50173.8173817	0.0
Bed nuclei of the stria terminalis posterior division transverse nucleus	121350.954479	56387.6651982	64963.2892805	28287.8120411	26408.2232012	1691.62995595	7212.92217327	57750.3671072	0.0
Bed nuclei of the stria terminalis posterior division strial extension	146437.941473	86119.0716448	60318.8698285	73880.9283552	10946.518668	1291.62462159	11624.6215943	47499.4954591	1194.75277497
Bed nucleus of the anterior commissure	183964.757709	126519.823789	57444.9339207	97268.722467	27559.4713656	1691.62995595	12264.3171806	45180.6167401	0.0
Brain stem	129619.370961	60081.0592933	69538.3116676	50518.8644333	7408.54959404	2153.64526587	9899.68326006	45699.8987937	13938.7296139
Interbrain	150639.614834	80645.7006244	69993.9142095	66591.8980517	12572.3712088	1481.43136397	10446.8295473	46269.5848235	13277.4998387
Thalamus	152204.777056	78611.0844423	73593.6926136	69176.6176264	8202.50920336	1231.95761246	10136.0225971	43837.7639726	19619.9060439
Thalamus sensory-motor cortex related	143036.618948	71310.6653907	71725.9535574	66145.0305646	4162.5685995	1003.06622659	10861.2385993	48486.8464738	12377.8684843
Ventral group of the dorsal thalamus	137830.090053	68859.174028	68970.9160253	64419.2614695	3505.67618721	934.236371247	10078.3038343	46850.122182	12042.490009
Ventral anterior-lateral complex of the thalamus	135647.421409	67711.5266078	67935.8948017	62277.3782618	4641.05198274	793.096363263	12491.4731868	43275.1181426	12169.3034724
Ventral medial nucleus of the thalamus	133893.194101	68815.9750847	65077.2190162	63349.271778	3971.787121	1494.91618577	9828.34111936	51187.6889255	4061.18897133
Ventral posterior complex of the thalamus	139994.454327	69436.88632	70557.5680073	65770.9687834	2817.10042352	848.817113085	8957.75539532	47413.4248327	14186.3877793
Ventral posterolateral nucleus of the thalamus	128551.54838	60916.0505005	67635.497879	53235.1491374	6930.83848901	750.062874101	7635.83320759	50068.574686	9931.08998541
Ventral posterolateral nucleus of the thalamus parvicellular part	116615.580556	52697.0919125	63918.4886436	49626.8308215	2146.46571853	923.795372532	6344.30057313	53267.6714073	4306.51666313
Ventral posteromedial nucleus of the thalamus	149136.741061	76151.0919126	72985.6491481	75023.7580994	247.276217903	880.057595392	10013.9188865	45680.825534	17290.9047276
Ventral posteromedial nucleus of the thalamus parvicellular part	142985.487484	72116.1001266	70869.3873576	70894.3216129	87.2698938346	1134.50861985	9263.07587416	43366.903672	18239.4078114
Subparafascicular nucleus	155898.782278	79479.0569134	76419.7253649	68269.7987736	9244.32161672	1964.93652302	8155.45383885	56853.2688488	11411.0026773
Subparafascicular nucleus magnocellular part	199234.899329	119932.885906	79302.0134228	114362.416107	2550.33557047	3020.13422819	6966.44295302	46335.5704698	26000.0
Subparafascicular nucleus parvicellular part	144662.969005	68990.5383361	75672.4306688	56319.3039695	10979.8803698	1691.35399674	8463.7302882	59580.206634	7628.4937466
Subparafascicular area	151353.282715	83623.0460027	67730.2367128	80678.8744975	343.010272443	2601.16123269	8803.93032604	33600.7146047	25325.591782
Peripeduncular nucleus	166945.141729	79108.7293753	87836.4123537	38105.7678748	39775.4900578	1227.47144267	13511.2113947	68223.9458468	6101.25511211
Geniculate group dorsal thalamus	153001.299845	75352.7611221	77648.5387228	72087.5508407	2385.67654828	879.533733071	13711.6021636	50482.9552602	13453.981299
Medial geniculate complex	153954.695147	81329.524572	72625.1705755	77423.9187788	2926.29318972	979.312603482	15571.1868416	45990.4295773	11063.5541566
Medial geniculate complex dorsal part	152897.93475	81561.2092188	71336.7255313	80967.3750374	47.8898533373	545.944328045	14941.6342412	43230.1706076	13164.9206824
Medial geniculate complex ventral part	157754.366997	85491.9079636	72262.459033	79584.2821908	4997.26323614	910.362536744	18564.0436531	44540.7304794	9157.6849005
Medial geniculate complex medial part	145760.0	70805.3333333	74954.6666667	68149.3333333	1024.0	1632.0	8890.66666667	52640.0	13424.0
Dorsal part of the lateral geniculate complex	151705.403734	67228.8858662	84476.5178682	64834.1288488	1650.84703846	743.909978979	11183.9742797	56589.3903796	16703.1532089
Thalamus polymodal association cortex related	158904.233486	83768.317419	75135.9160671	71525.7814505	10880.7976176	1361.7383509	9861.60068845	41452.6195103	23821.6958684
Lateral group of the dorsal thalamus	133991.874621	63452.770364	70539.1042571	62505.4877666	227.454860942	719.827736392	8291.84465613	39073.1771904	23174.0824106
Lateral posterior nucleus of the thalamus	136277.490564	61932.3446808	74345.1458829	61129.7830092	204.933722116	597.627949411	7269.99517003	41595.8211839	25479.329529
Posterior complex of the thalamus	128459.76883	62144.823827	66314.9450027	61406.8680205	97.499615648	640.456190862	9130.07868733	34406.6304211	22778.2358943
Posterior limiting nucleus of the thalamus	133862.59542	61055.4982463	72807.0971735	58005.3641428	1459.04683309	1591.08727048	6701.05219724	48538.0647823	17567.9801939
Suprageniculate nucleus	176354.884379	95199.6224634	81155.261916	93830.4231556	10.0676419695	1359.13166588	10268.9948089	54979.3927953	15906.8743118
Anterior group of the dorsal thalamus	156084.5925	80239.4094098	75845.1830903	77638.6968818	1603.58467698	997.12785103	12261.2406802	42188.2396151	21395.702795
Anteroventral nucleus of thalamus	165372.112642	85982.0833166	79390.0293255	82207.8495963	2843.53030973	930.703410597	15086.6508657	40107.6607882	24195.7176716
Anteromedial nucleus	147127.914636	78769.0686339	68358.8460018	76366.223159	1743.1168489	659.728626004	10165.7225662	44941.6414175	13251.4820182
Anteromedial nucleus dorsal part	147325.006287	78107.4691927	69217.5370945	77434.1520664	109.984072429	563.333053902	9638.36029843	43897.0575907	15682.1192053
Anteromedial nucleus ventral part	146405.164464	81195.2044267	65209.9600369	72450.0461113	7731.93974792	1013.21856748	12099.6003689	48772.2102674	4338.14940055
Anterodorsal nucleus	226411.119239	127660.570593	98750.5486467	122498.902707	2967.08119971	2194.58668617	14156.5471836	46080.4681785	38513.5332846
Interanteromedial nucleus of the thalamus	141966.572059	80247.2406181	61719.3314412	78491.3276569	20.1829076001	1735.73005361	8759.38189845	17982.9706717	34976.978871
Interanterodorsal nucleus of the thalamus	167103.515246	82035.3466693	85068.1685764	81140.4156147	0.0	894.931054574	6885.99728103	47965.8186056	30216.3526898
Lateral dorsal nucleus of thalamus	144071.143423	70077.8293467	73993.3140761	68122.1641621	1007.4324105	948.232774009	12445.4253351	41744.0524488	19803.8362922
Medial group of the dorsal thalamus	149117.122563	78392.6250567	70724.4975064	77216.8656491	56.8233338371	1118.93607375	6603.59679613	31776.9381895	32343.9625208
Intermediodorsal nucleus of the thalamus	163161.361142	96289.791438	66871.5697036	94208.5620198	48.2985729967	2032.93084523	7279.91218441	22265.6421515	37326.0153677
Mediodorsal nucleus of thalamus	148145.768539	75957.9544112	72187.8141281	74989.5935856	33.5944779077	934.766347782	6748.29074971	31551.9336509	33887.5897274
Mediodorsal nucleus of the thalamus central part	145624.990658	75392.870488	70232.1201704	74632.3892086	14.3487033854	746.132576041	5567.29691353	32007.1743517	32657.6489052
Mediodorsal nucleus of the thalamus lateral part	155194.746846	79998.3411094	75196.405737	78943.286677	24.3303957145	1030.72403663	7666.28650423	34493.8655607	33036.253672
Mediodorsal nucleus of the thalamus medial part	143122.259273	72731.1358338	70391.1234397	71754.7141972	49.1043763095	927.317260306	6430.78466669	28860.152861	35100.185912
Submedial nucleus of the thalamus	140330.919465	72782.3860727	67548.5333919	71560.5295882	168.531928901	1053.32455563	5435.15470704	42170.4337649	19942.9449199
Perireunensis nucleus	141682.137834	79347.3980309	62334.7398031	76781.9971871	315.049226442	2250.35161744	3150.49226442	41406.4697609	17777.7777778
Midline group of the dorsal thalamus	166583.179536	97642.7429915	68940.4365444	91329.7796657	3999.46385673	2313.49946901	8223.94292136	32603.4498758	28113.0437472
Paraventricular nucleus of the thalamus	185677.623762	110471.287129	75206.3366337	105042.376238	3182.57425743	2246.33663366	8106.13861386	29823.3663366	37276.8316832
Parataenial nucleus	142179.431072	66198.6870897	75980.7439825	64588.1838074	308.096280088	1302.40700219	7520.35010941	42314.2231947	26146.1706783
Nucleus of reunions	155026.238698	92777.0026766	62249.2360218	84805.4964277	5406.05702965	2565.44921916	8459.77786676	33099.959957	20689.4981981
Intralaminar nuclei of the dorsal thalamus	169359.920472	94435.023293	74924.8971795	92484.5720523	160.302516422	1790.14872425	9905.07377736	34091.4176559	30928.4057463
Rhomboid nucleus	179260.769392	109559.170565	69701.5988271	107847.797249	111.708440969	1599.66487468	8628.35998045	26841.304196	34231.9346506
Central medial nucleus of the thalamus	172350.966107	99717.4532784	72633.5128286	97710.4846373	225.530566994	1781.43807412	9773.83592018	30104.5296167	32755.1472917
Paracentral nucleus	151794.553495	78965.9399488	72828.6135464	78186.3604624	44.6892699201	734.890216464	9061.99084491	36749.4762976	27017.1464039
Central lateral nucleus of the thalamus	146173.754758	76670.0866016	69503.668156	75579.2376855	120.028683325	970.820232776	11956.9750124	32711.3464615	24835.3466821
Parafascicular nucleus	182774.594645	99789.934081	82984.6605642	96818.769721	199.943765816	2771.22059421	9757.25577181	40192.6958043	33034.7089881
Reticular nucleus of the thalamus	142042.724807	69417.6774656	72625.0473412	0.0	68227.3606633	1190.31680229	9783.91934081	59626.5520242	3214.57597625
Geniculate group ventral thalamus	164225.894525	75849.0587728	88376.8357523	50578.3014801	23699.9568904	1570.80040236	14096.7380371	58406.5526656	15873.5450496
Intergeniculate leaflet of the lateral geniculate complex	156873.50372	70325.4610159	86548.0427046	52373.9890003	16098.3500485	1853.121967	11450.016176	54879.3270786	20218.69945
Ventral part of the lateral geniculate complex	163521.069841	75250.9643999	88270.1054411	50113.2297292	23623.4982916	1514.236379	14665.0501488	58721.334362	14883.7209302
Subgeniculate nucleus	210593.974175	112022.955524	98571.0186514	51695.8393113	58903.8737446	1423.24246772	14737.446198	67902.4390244	15931.133429
Epithalamus	294380.190387	177275.477428	117104.712959	173874.204287	852.187116744	2549.08602465	17398.8203002	56457.3964843	43248.4961747
Medial habenula	446696.313298	292787.835318	153908.47798	288018.361785	1326.63893272	3442.83460049	27349.8780663	69485.5831301	57073.0167838
Lateral habenula	189790.386131	97957.4468085	91832.9393223	95495.6658786	526.398739165	1935.3821907	10565.7998424	47511.4263199	33755.71316
Hypothalamus	148674.130608	83200.7111887	65473.4194194	63346.0839875	18059.9141106	1794.71309061	10837.131683	49323.393212	5312.89452438
Periventricular zone	205955.146912	133838.41695	72116.729962	110372.176694	21505.1768939	1961.06336198	16882.0307815	34855.2468519	20379.4523286
Supraoptic nucleus	161030.461271	104912.097476	56118.3637946	104271.54047	250.652741514	389.904264578	19662.3150566	36456.048738	0.0
Accessory supraoptic group	173714.285714	115809.52381	57904.7619048	68571.4285714	46476.1904762	761.904761905	6857.14285714	51047.6190476	0.0
Nucleus circularis	173714.285714	115809.52381	57904.7619048	68571.4285714	46476.1904762	761.904761905	6857.14285714	51047.6190476	0.0
Paraventricular hypothalamic nucleus	181181.64546	109889.573378	71292.0720824	84295.4689389	23088.4909897	2505.61344925	12277.5059013	40826.7603201	18187.805861
Paraventricular hypothalamic nucleus magnocellular division	277413.353338	198169.542386	79243.8109527	163312.828207	30607.651913	4249.06226557	17668.4171043	37881.4703676	23693.9234809
Paraventricular hypothalamic nucleus magnocellular division medial magnocellular part	310951.724138	225544.827586	85406.8965517	165296.551724	56386.2068966	3862.06896552	18096.5517241	33434.4827586	33875.862069
Paraventricular hypothalamic nucleus magnocellular division posterior magnocellular part	268088.207095	190558.005753	77530.2013423	162761.26558	23440.0767018	4356.66347076	17549.3767977	39117.9290508	20862.8954938
Paraventricular hypothalamic nucleus magnocellular division posterior magnocellular part lateral zone	266678.941312	189716.915995	76962.0253165	161509.781358	23677.7905639	4529.34407365	16754.8906789	40064.4418872	20142.6927503
Paraventricular hypothalamic nucleus magnocellular division posterior magnocellular part medial zone	275126.436782	194758.62069	80367.816092	169011.494253	22252.8735632	3494.25287356	21517.2413793	34390.8045977	24459.7701149
Paraventricular hypothalamic nucleus parvicellular division	163732.571584	93882.336938	69850.234646	69967.7616813	21725.0901177	2189.48513909	11300.0068013	41360.8107189	17189.4171258
Paraventricular hypothalamic nucleus parvicellular division anterior parvicellular part	130338.939198	51053.0401035	79285.8990944	18349.2884864	31192.7554981	1510.99611902	4450.19404916	64476.0672704	10359.6377749
Paraventricular hypothalamic nucleus parvicellular division medial parvicellular part dorsal zone	213483.833039	145558.29904	67925.5339996	130144.620811	12340.9758965	3072.70233196	17069.1749951	25898.4910837	24957.8679208
Paraventricular hypothalamic nucleus parvicellular division periventricular part	149864.168618	94220.1405152	55644.028103	73517.5644028	18604.2154567	2098.36065574	15081.9672131	22613.5831382	17948.4777518
Periventricular hypothalamic nucleus anterior part	199409.761635	141475.595914	57934.1657208	93203.1782066	46274.6878547	1997.72985244	28149.8297389	13802.4971623	15981.8388195
Periventricular hypothalamic nucleus intermediate part	182365.34296	128664.259928	53701.0830325	119312.635379	7168.23104693	2183.39350181	18425.9927798	17143.6823105	18131.4079422
Arcuate hypothalamic nucleus	252359.00671	164108.963698	88250.043012	133406.434593	29216.0348684	1486.49423639	19030.796582	41999.8853014	27219.3611286
Periventricular region	160349.517659	91365.2767812	68984.240878	64692.2320551	24848.9197162	1824.12500997	10433.2296899	49372.5583991	9178.45278907
Anterodorsal preoptic nucleus	136639.118457	67677.2924046	68961.8260527	20048.7996852	45663.9118457	1964.58087367	4709.95670996	61808.7367178	2443.13262495
Anteroventral preoptic nucleus	120212.014134	56466.4310954	63745.5830389	34798.5865724	20961.130742	706.713780919	9031.80212014	52339.2226148	2374.55830389
Anteroventral periventricular nucleus	166210.390726	94131.3868613	72079.0038643	53681.4083298	39075.9982825	1373.98024903	10634.6071275	46165.7363675	15278.6603693
Dorsomedial nucleus of the hypothalamus	208920.512899	131308.139356	77612.3735432	116776.728883	11624.7347868	2906.67568648	11266.5662188	57053.1041481	9292.70317641
Dorsomedial nucleus of the hypothalamus anterior part	186835.775202	115040.454844	71795.3203586	103315.98513	9030.39580144	2694.07391209	11007.2162694	54203.3675924	6584.73649683
Dorsomedial nucleus of the hypothalamus posterior part	253039.218825	167740.035217	85299.1836081	153192.252281	11248.9194814	3298.86345446	11822.6348647	55568.4328478	17908.1158956
Dorsomedial nucleus of the hypothalamus ventral part	225002.255074	140075.169131	84927.0859434	119124.029065	17864.1944375	3086.94562766	11425.7078426	64745.677775	8755.70032573
Median preoptic nucleus	156637.837838	82832.4324324	73805.4054054	63891.8918919	17275.6756757	1664.86486486	11929.7297297	50475.6756757	11400.0
Medial preoptic area	115927.61149	53065.9535927	62861.657897	27311.3775554	24278.3748814	1476.20115587	6876.42542914	52906.9610972	3078.27137065
Vascular organ of the lamina terminalis	211705.56553	146499.102334	65206.4631957	142132.854578	3217.23518851	1149.01256732	29529.6229803	22807.8994614	12868.940754
Posterodorsal preoptic nucleus	180387.096774	126709.677419	53677.4193548	28645.1612903	93419.3548387	4645.16129032	14193.5483871	39483.8709677	0.0
Parastrial nucleus	121092.282785	70320.561252	50771.7215326	13470.0485699	55261.7377226	1588.77495953	8600.10793308	42171.6135996	0.0
Periventricular hypothalamic nucleus posterior part	273496.736766	192038.675369	81458.0613971	140600.435098	49489.001692	1949.23857868	17666.9083877	37329.4657965	26461.687213
Periventricular hypothalamic nucleus preoptic part	156292.40104	84636.8101705	71655.5908697	65312.9153424	17428.488876	1895.40595204	10078.0121352	41846.8650679	19730.7136666
Subparaventricular zone	160856.151349	102272.472853	58583.6784955	62345.0128736	37942.9083175	1984.55166238	13662.5993507	32634.0535095	12287.0256353
Suprachiasmatic nucleus	209360.824742	130639.175258	78721.6494845	74587.628866	55154.6391753	896.907216495	18804.1237113	35072.1649485	24845.3608247
Subfornical organ	381634.365634	263416.583417	118217.782218	251524.475524	9974.02597403	1918.08191808	27364.6353646	48655.3446553	42197.8021978
Ventrolateral preoptic nucleus	69327.7486911	37093.1937173	32234.5549738	33407.3298429	3518.32460733	167.539267016	14274.3455497	17089.0052356	871.204188482
Hypothalamic medial zone	172298.900505	103819.215584	68479.6849208	82438.3114689	19108.935932	2271.96818318	11493.9040283	49421.4087824	7564.37211008
Anterior hypothalamic nucleus	147227.599425	86746.8327743	60480.7666507	40358.9458553	44443.6607571	1944.22616195	10774.8155247	48124.8107331	1581.14039291
Anterior hypothalamic nucleus anterior part	126318.193615	64643.6542954	61674.53932	44349.8572541	19010.6410589	1283.15598235	8961.32883467	52459.9013756	253.309109785
Anterior hypothalamic nucleus central part	147077.200652	87849.2765692	59227.9240831	30162.4509906	55590.5763159	2096.24926269	11238.4719475	46119.7043822	1869.74775337
Anterior hypothalamic nucleus posterior part	188349.534122	125638.881894	62710.6522287	69616.7212289	53346.7640393	2675.39662554	12611.4328884	46988.6678419	3110.55149836
Mammillary body	175059.886627	105706.360993	69353.5256343	100401.029138	3370.88710858	1934.44474659	16245.3197231	43667.5800615	9440.62584977
Lateral mammillary nucleus	192094.5906	118824.711794	73269.8788058	103690.215785	13848.0638487	1286.4321608	34279.6334614	38611.8829441	378.362400236
Medial mammillary nucleus	181124.321931	110308.424665	70815.8972656	108145.097605	458.171888262	1705.15517178	17103.5093546	43564.1167571	10148.2711539
Medial mammillary nucleus median part	234716.510903	150380.062305	84336.4485981	148186.915888	0.0	2193.14641745	9669.78193146	39925.2336449	34741.4330218
Supramammillary nucleus	152481.484064	85526.7452403	66954.7388242	82692.5169119	316.89797057	2517.33035777	8797.26619708	47677.5228398	10479.9497873
Supramammillary nucleus lateral part	146340.033667	79304.4855926	67035.5480741	76497.0789187	361.223883553	2446.18279038	6698.48499851	55736.2115061	4600.85156946
Supramammillary nucleus medial part	167109.433962	100347.169811	66762.2641509	97449.0566038	211.320754717	2686.79245283	13796.2264151	28483.0188679	24483.0188679
Tuberomammillary nucleus	209146.684528	145982.585399	63164.0991293	111432.016075	32600.1339585	1950.43536504	23791.0247823	31078.3657066	8294.70864032
Tuberomammillary nucleus dorsal part	215374.562427	148835.472579	66539.0898483	136961.493582	8961.49358226	2912.48541424	1493.58226371	38609.1015169	26436.4060677
Tuberomammillary nucleus ventral part	206639.736966	144834.194457	61805.5425082	101155.472053	42115.5472053	1563.17519962	32766.557069	28046.9704086	992.015030531
Medial preoptic nucleus	151933.373959	78486.5596858	73446.8142731	27582.0976369	49015.0991943	1889.36285463	10205.1594556	57434.8974203	5806.75739725
Medial preoptic nucleus central part	199191.011236	110022.47191	89168.5393258	25743.8202247	80970.7865169	3307.86516854	13806.741573	73204.494382	2157.30337079
Medial preoptic nucleus lateral part	146183.492272	76111.8053272	70071.6869451	20077.6060506	54150.6083525	1883.59092404	10754.3571194	58254.521539	1062.80828675
Medial preoptic nucleus medial part	153318.299144	78893.6285831	74424.6705611	34943.0783861	42176.8781416	1773.67205543	9824.75207173	54010.0529819	10589.8655074
Dorsal premammillary nucleus	196391.437309	123058.103976	73333.3333333	109174.311927	11253.82263	2629.96941896	6018.34862385	64868.5015291	2446.48318043
Ventral premammillary nucleus	247798.367057	165668.441605	82129.9254526	102747.603834	60274.0504082	2646.78736244	13290.7348243	65351.7926873	3487.39794107
Paraventricular hypothalamic nucleus descending division	181082.795068	115241.338814	65841.4562537	97540.8103347	14750.4403993	2950.08807986	14449.7944803	38896.0657663	12495.596007
Paraventricular hypothalamic nucleus descending division dorsal parvicellular part	155655.172414	98896.5517241	56758.6206897	89448.2758621	6758.62068966	2689.65517241	9448.27586207	17724.137931	29586.2068966
Paraventricular hypothalamic nucleus descending division forniceal part	172695.652174	113565.217391	59130.4347826	86782.6086957	25739.1304348	1043.47826087	16347.826087	42782.6086957	0.0
Paraventricular hypothalamic nucleus descending division lateral parvicellular part	181641.618497	111315.606936	70326.0115607	88527.1676301	19310.982659	3477.4566474	14982.6589595	49683.2369942	5660.11560694
Paraventricular hypothalamic nucleus descending division medial parvicellular part ventral zone	248757.894737	174652.631579	74105.2631579	168757.894737	2863.15789474	3031.57894737	22400.0	37726.3157895	13978.9473684
Ventromedial hypothalamic nucleus	214051.108197	134535.708575	79515.3996226	127140.307673	4773.33930342	2622.06159849	13945.4376819	60237.8226245	5332.13931621
Ventromedial hypothalamic nucleus anterior part	179674.074074	114785.185185	64888.8888889	103288.888889	8888.88888889	2607.40740741	12325.9259259	52562.962963	0.0
Ventromedial hypothalamic nucleus central part	208292.455965	126986.152653	81306.3033123	121924.00576	2389.2766146	2672.87027805	15243.1594107	62489.8637421	3573.28015952
Ventromedial hypothalamic nucleus dorsomedial part	238554.168747	156581.128308	81973.0404393	144111.832252	9146.28057913	3323.01547678	11039.4408387	54230.654019	16702.9455816
Ventromedial hypothalamic nucleus ventrolateral part	205897.170672	127907.514451	77989.6562215	122338.910861	3407.36233648	2161.24125342	14958.3206571	62982.6589595	48.6766048068
Posterior hypothalamic nucleus	163557.830092	97981.5762538	65576.2538383	91894.9164108	3353.12180143	2733.53804162	6401.91061071	44121.4602525	15052.8829751
Hypothalamic lateral zone	131433.460982	67477.4377098	63956.0232721	50549.0436204	15283.2360382	1645.15805121	9679.54243412	52958.6910938	1317.78974415
Lateral hypothalamic area	129133.945625	67548.8550365	61585.0905889	52170.7554675	13586.1115483	1791.98802074	9112.94789278	52403.5342213	68.6084748142
Lateral preoptic area	102285.267508	47073.3832235	55211.8842846	23946.386686	21740.198816	1386.79772143	8256.45035184	44254.2164638	2701.217469
Preparasubthalamic nucleus	147898.477157	78213.1979695	69685.2791878	72852.7918782	3573.60406091	1786.80203046	5928.93401015	63756.3451777	0.0
Parasubthalamic nucleus	179066.31042	99443.2839446	79623.0264756	96800.5829487	279.815399563	2362.88559631	14394.9477775	65165.8974982	62.1811999028
Retrochiasmatic area	101879.129734	48339.5111469	53539.6185872	43796.9379533	4233.14531292	309.427880741	10318.5603008	40526.4571582	2694.60112812
Subthalamic nucleus	176321.049821	93560.99794	82760.0518807	85138.0178531	6728.61829557	1694.36179141	10683.7567712	71656.3668269	419.928282597
Tuberal nucleus	137660.896906	73694.7873573	63966.1095482	55226.6093	17870.8588449	597.319212312	18800.7281152	45057.3556181	108.025814993
Zona incerta	146516.521953	75152.4596456	71364.0623076	56501.9950901	16774.804655	1875.6599005	9102.99879064	59287.9085228	2973.15499424
Fields of Forel	129125.199787	62584.9760256	66540.2237613	48826.8513586	12138.5189132	1619.60575386	9666.48907832	56669.1529036	204.581779435
Midbrain	133707.298332	56554.5881665	77152.7101654	46822.1089336	5795.29619921	3937.18303371	9323.47306856	47635.0847285	20194.1523684
Midbrain sensory related	147090.904262	54295.6128189	92795.2914429	49741.2878768	3746.10763175	808.217310393	11082.0509279	47528.3227005	34184.9178145
Superior colliculus sensory related	162796.834917	65024.7738796	97772.0610374	58728.5230817	5396.34594308	899.904854813	13070.7807927	44247.9555829	40453.3246619
Superior colliculus optic layer	159518.410565	55476.0573434	104042.353221	51240.7352329	3157.93230623	1077.38980429	11683.7784784	56087.0858367	36271.4889061
Superior colliculus superficial gray layer	165578.735983	61026.4303444	104552.305639	55198.2338194	4858.29393936	969.902585659	12470.6322577	49199.2067155	42882.4666658
Superior colliculus zonal layer	160638.567356	77300.3233398	83338.2440163	68960.3765282	7661.58379092	678.363020644	14883.5785486	29037.3658331	39417.2996346
Inferior colliculus	140455.637457	48912.0838766	91543.5535805	45395.396365	2805.14116927	711.546342372	10219.3246228	48243.9660449	33080.2629128
Inferior colliculus central nucleus	155491.946634	57533.1337161	97958.8129183	55908.6522173	755.981649864	868.499848914	11336.7945865	45674.1843621	40947.8339697
Inferior colliculus dorsal nucleus	161861.716495	57189.5241374	104672.192358	53194.9262506	3226.86227259	767.735614226	13193.8670127	46291.2374547	45187.0878903
Inferior colliculus external nucleus	123398.686242	40712.0462694	82686.6399728	36302.6772395	3809.75111879	599.617911073	8404.70021721	50484.8132737	23797.1264819
Nucleus of the brachium of the inferior colliculus	132948.242812	57775.8466454	75172.3961661	50643.8338658	5725.23961661	1406.77316294	8309.77635783	61480.8945687	5381.72523962
Nucleus sagulum	119225.441696	48474.9116608	70750.5300353	33684.8056537	13308.8339223	1481.27208481	4025.44169611	60743.4628975	5981.6254417
Parabigeminal nucleus	171934.200835	81850.2332433	90083.9675915	73239.3812914	6819.54333415	1791.30861773	22281.3650872	67284.0657992	518.536705131
Midbrain trigeminal nucleus	156907.085437	79506.4498037	77400.6356328	73823.144513	3266.4049355	2416.90035521	12945.9712096	49654.1409609	14800.5234623
Midbrain motor related	130153.935856	57290.1756362	72863.7602198	47247.5928107	6242.67363067	3799.90919487	8549.63182959	47614.06865	16700.0597402
Substantia nigra reticular part	98167.005729	46069.8234538	52097.1822752	12610.6863089	15677.8674149	17781.2697299	9003.99859698	42839.5182977	253.665380568
Ventral tegmental area	124032.564045	59681.2308612	64351.333184	18290.8357607	2355.36634551	39035.0287549	5194.71207708	58655.9115692	500.70953768
Midbrain reticular nucleus retrorubral area	102106.835958	43227.1053278	58879.7306303	26357.8268037	15569.5696398	1299.70888429	6994.63365017	51763.8806075	121.216372628
Midbrain reticular nucleus	107803.351599	45692.268315	62111.0832836	33719.5588814	10780.5993687	1192.11006498	5970.76639815	51037.5644353	5102.75245012
Superior colliculus motor related	142266.50335	56567.3397793	85699.1635703	52593.1329278	2664.02074765	1310.18610391	8890.43386229	47398.810705	29409.9190029
Superior colliculus motor related deep gray layer	129127.740086	50175.2181688	78952.5219173	46773.137947	2177.0398698	1225.04035202	7927.18553891	45470.085928	25555.2504504
Superior colliculus motor related deep white layer	124302.752294	49302.7522936	75000.0	46403.6697248	1513.76146789	1385.32110092	7844.03669725	43623.853211	23532.1100917
Superior colliculus motor related intermediate white layer	132331.506573	48220.0181555	84111.4884174	44641.6299634	2402.44763474	1175.94055744	8496.25121877	45213.9999328	30401.2372659
Superior colliculus motor related intermediate gray layer	154295.313469	63312.1030552	90983.2104133	58814.7575886	3096.54236923	1400.8030974	9674.53893765	49394.3351988	31914.3362768
Superior colliculus motor related intermediate gray layer sublayer a	175804.979493	83245.104269	92559.8752238	78119.1150136	3318.12142568	1807.8678297	12168.9099417	45864.017099	34526.9481832
Superior colliculus motor related intermediate gray layer sublayer b	151414.465697	69066.7170259	82347.7486713	63677.1252057	3907.30299188	1482.28882834	9837.32160682	43208.2445302	29302.1825343
Superior colliculus motor related intermediate gray layer sublayer c	161381.916329	78589.2937472	82792.6225821	72079.1722897	4584.79532164	1925.32613585	10349.9775079	46322.9869546	26119.6581197
Periaqueductal gray	139757.922562	67342.4833201	72415.4392417	61480.7493392	4030.22036185	1831.51361912	10526.2673982	43857.6086233	18031.5632202
Precommissural nucleus	189073.249696	104676.64913	84396.6005666	98784.2978551	3069.20275192	2823.14852287	10386.0785107	52707.4059085	21303.1161473
Interstitial nucleus of Cajal	142532.844281	67563.8546182	74968.9896632	57192.3974658	8877.62587529	1493.83127709	9539.17972658	44857.6192064	20572.1907302
Nucleus of Darkschewitsch	215380.292106	120545.757072	94834.5350342	104643.372158	13157.3303753	2745.05453873	13606.9513773	43897.2083564	37330.3753004
Pretectal region	159879.807153	76378.0692903	83501.737863	70255.4097993	4267.74302052	1854.91647046	9776.88081624	44411.5558545	29313.3011922
Anterior pretectal nucleus	158494.739853	74931.4432826	83563.2965706	70570.2571274	2659.63194864	1701.55420653	10247.9738105	42482.9164415	30832.4063185
Medial pretectal area	174601.105963	94158.7206696	80442.3852937	80997.1603647	10894.6345838	2266.92572112	16078.9119713	56883.5749514	7479.89837095
Nucleus of the optic tract	169134.105793	78431.4357683	90702.6700252	66211.7884131	10291.5869018	1928.0604534	12367.9596977	45493.1989924	32841.511335
Nucleus of the posterior commissure	144604.004815	67914.6514936	76689.3533209	62088.1934566	3872.63376737	1953.82426961	5984.02451034	44283.1819674	26422.1468432
Olivary pretectal nucleus	180486.637415	90294.3757479	90192.2616673	84116.4738732	3956.92062226	2220.98125249	9203.03151177	47329.8763462	33659.3538093
Posterior pretectal nucleus	177213.16166	85104.434907	92108.7267525	76986.1707201	5661.42107773	2456.8431092	3738.67429661	47961.8502623	40408.2021936
Cuneiform nucleus	111734.544443	44682.5470387	67051.9974048	39100.5653907	4371.86022801	1210.12141996	9369.54305311	42793.2153119	14889.2390398
Red nucleus	145007.444795	73604.7108307	71402.7339642	67728.2860147	3755.20504732	2121.21976866	12773.0809674	58355.0788644	274.574132492
Oculomotor nucleus	171631.265335	89774.9737119	81856.2916229	86253.0669471	336.487907466	3185.41885734	20750.0876271	43048.0196285	18058.1843673
Edinger-Westphal nucleus	208010.862186	123742.023082	84268.8391039	120418.194162	108.621860149	3215.20706042	14859.4704684	52442.6340801	16966.7345553
Trochlear nucleus	142490.566038	63535.5587808	78955.0072569	55082.7285922	5851.95936139	2600.87082729	19785.1959361	49788.0986938	9381.712627
Ventral tegmental nucleus	129824.647456	54013.4886573	75811.1587983	27114.6535868	25211.5266708	1687.30839975	9535.25444513	36806.8669528	29469.0374004
Anterior tegmental nucleus	130192.008303	54999.4810586	75192.5272444	12188.8946549	41382.459782	1428.12662169	10793.9802802	52276.0768033	12122.4701609
Lateral terminal nucleus of the accessory optic tract	140244.37299	62868.1672026	77376.2057878	50623.7942122	11627.0096463	617.363344051	10289.3890675	57517.6848875	9569.1318328
Midbrain behavioral state related	127952.318512	62851.8297771	65100.4887352	26893.6305479	8843.32657846	27114.8726507	9810.94290142	52248.7384273	3040.80740652
Substantia nigra compact part	136590.815002	69242.9568817	67347.8581202	30584.289373	11871.3117917	26787.3557169	9381.18794513	57739.8870294	226.783145634
Pedunculopontine nucleus	100152.245557	39677.9321486	60474.3134087	31418.9337641	6788.75605816	1470.24232633	8079.09531502	49469.2084006	2926.00969305
Midbrain raphe nuclei	142854.397671	75834.1380565	67020.2596142	20943.0547131	8292.12665292	46598.9566905	11408.6618949	50538.493267	5073.10445226
Interfascicular nucleus raphe	155071.583514	87184.3817787	67887.2017354	28570.9327549	4636.87635575	53976.5726681	8829.5010846	58169.197397	888.503253796
Interpeduncular nucleus	142319.799293	80993.7023194	61326.096974	20090.3179561	11203.5226051	49699.8617582	13202.3961907	43464.0315396	4659.66924377
Rostral linear nucleus raphe	142192.69103	76491.6943522	65700.9966777	28810.6312292	53.1561461794	47627.9069767	8664.45182724	57036.5448505	0.0
Central linear nucleus raphe	103690.482914	41588.2519062	62102.2310082	10500.9884213	5693.30697543	25393.9565095	5566.78904264	55821.5193448	713.922620729
Dorsal nucleus raphe	166331.921031	86183.358875	80148.5621563	26671.9552871	6479.04083656	53032.3627513	12813.8465699	57330.5688272	10004.1467592
Hindbrain	108334.328739	45562.5605151	62771.7682234	39959.3856885	4372.64356764	1230.53125896	9917.54903624	43594.5354697	9259.68371746
Pons	103763.397217	44160.6904417	59602.7067753	37211.16916	5779.22562471	1170.29565707	9704.06912901	43699.5938294	6199.04381687
Pons sensory related	107880.802552	42642.9919585	65237.8105939	37534.9046412	4051.60346545	1056.48385185	11084.3369442	45937.0047627	8216.46888701
Nucleus of the lateral lemniscus	108242.062996	39238.3331846	69003.7298117	25264.2098688	12961.0422058	1013.08111002	10591.0948514	52780.7263318	5631.90862854
Nucleus of the lateral lemniscus dorsal part	100210.404957	35361.8677043	64848.5372532	23260.9886151	11210.8372964	890.041792766	7290.96411587	47518.0861796	10039.4869578
Nucleus of the lateral lemniscus horizontal part	99676.1487965	33715.536105	65960.6126915	24770.2407002	7789.93435449	1155.36105033	8927.78993435	49803.0634573	7229.75929978
Nucleus of the lateral lemniscus ventral part	111950.546739	41160.0737643	70790.4729747	26033.193943	14082.9588842	1043.92093712	11938.5989974	54960.4425859	3891.43139139
Principal sensory nucleus of the trigeminal	108057.567086	43329.3793981	64728.1876875	42339.2918861	24.7743077157	965.313204208	10837.8748289	43215.2406232	10675.0722354
Parabrachial nucleus	124417.305703	53804.3299925	70612.9757107	50981.7740842	1318.25801619	1504.29789207	11071.0846382	44082.3197917	15459.5712808
Koelliker-Fuse subnucleus	119376.419898	48238.1511947	71138.2687035	45938.1120251	1034.07755582	1265.96161379	10234.2342342	47630.2389346	13273.7955347
Parabrachial nucleus lateral division	129093.981406	57993.541021	71100.4403849	54609.2970152	1931.16946664	1453.07453923	12484.749633	41072.3209917	17543.3697602
Parabrachial nucleus lateral division central lateral part	132435.576311	59272.3413288	73163.234982	56236.0433029	1507.9600934	1528.3379325	13442.581193	41217.5758862	18503.0779028
Parabrachial nucleus lateral division dorsal lateral part	128571.137175	57081.0810811	71490.0560938	54225.3952065	1599.18408975	1256.5017848	14735.3391127	36977.0525242	19777.6644569
Parabrachial nucleus lateral division external lateral part	145605.363128	70349.9441341	75255.4189944	66459.8882682	2445.58659218	1444.46927374	10912.1787709	49054.7486034	15288.4916201
Parabrachial nucleus lateral division superior lateral part	124195.38748	54777.2525426	69418.1349377	50587.5949004	2612.80618823	1576.85145395	13852.4566681	38797.8799599	16767.7983097
Parabrachial nucleus lateral division ventral lateral part	117287.788215	50937.6601196	66350.1280956	47986.3364646	1628.69342442	1322.63023057	9007.00256191	40192.6558497	17150.469684
Parabrachial nucleus medial division	118374.958901	49097.3893602	69277.5695403	47056.2241073	273.558229763	1767.60702308	8783.32346945	47767.4755047	12726.7705662
Parabrachial nucleus medial division external medial part	147848.595849	71970.6959707	75877.8998779	69978.021978	664.224664225	1328.44932845	8244.2002442	52864.4688645	14769.2307692
Parabrachial nucleus medial division medial medial part	114817.00936	46336.2075319	68480.8018277	44289.1885916	226.398408136	1820.6205321	8848.40445132	47152.1851279	12480.2122485
Superior olivary complex	89914.1985818	33573.986417	56340.2121649	29790.19252	3028.23252072	755.561376265	11948.8858538	44391.3263111	0.0
Superior olivary complex periolivary region	90364.3981829	33601.90535	56762.4928329	29404.4899219	3447.97777092	749.437657125	12146.2532528	44616.2395801	0.0
Superior olivary complex medial part	86435.9987838	31640.0121618	54795.9866221	29986.013986	836.728488902	817.269686835	12492.5509273	42303.4356947	0.0
Superior olivary complex lateral part	88049.8545908	34632.322393	53417.5321978	33289.5720814	571.665974242	771.084337349	9718.32156211	43699.2106356	0.0
Pons motor related	108444.774397	48399.7692559	60045.0051416	44031.1203632	3064.92438113	1303.72451155	9929.30199895	43635.1232726	6480.57987008
Barrington's nucleus	160479.041916	82395.2095808	78083.8323353	78499.001996	1628.74251497	2267.46506986	15265.4690619	51832.3353293	10986.0279441
Dorsal tegmental nucleus	178460.915077	86237.3797062	92223.5353706	66658.112443	17677.5282796	1901.73898362	14046.9356745	42637.8524396	35538.7472565
Pontine central gray	131753.504868	58255.4923476	73498.0125199	47063.5279556	9481.25580178	1710.7085902	11461.5952205	42764.6680789	19271.7492205
Pontine gray	170715.457413	93565.9305994	77149.5268139	89935.6466877	1707.2555205	1923.02839117	21400.6309148	53437.2239748	2311.67192429
Pontine reticular nucleus caudal part	80571.4805332	31573.169973	48998.3105602	28963.1816985	1716.2028285	893.785445931	6579.64536122	39585.0774127	2833.58778626
Supragenual nucleus	172029.19708	78890.5109489	93138.6861314	75270.0729927	1868.61313869	1751.82481752	14715.3284672	48817.5182482	29605.8394161
Supratrigeminal nucleus	108917.027133	44250.0983091	64666.9288242	42186.3940228	591.427447896	1472.27683838	8695.24184035	39556.4294141	16415.2575698
Tegmental reticular nucleus	127050.337039	58128.3375646	68921.9994747	54289.0659196	2044.99693601	1794.27470892	9836.99553532	54055.1518865	5029.85205288
Motor nucleus of trigeminal	115996.391352	50980.9923783	65015.3989734	44199.7200187	5258.17389952	1523.0984601	10866.7599938	41607.4661689	12541.1728107
Pons behavioral state related	98835.8314593	41139.4650624	57696.3663969	27467.9543526	12445.5606419	1225.95006792	8032.48134492	44774.6968192	4889.18823274
Superior central nucleus raphe	114611.81323	50618.5817778	63993.2314526	21762.572048	27344.9315213	1511.07820845	8770.34530168	42025.9108455	13196.9753054
Superior central nucleus raphe lateral part	102003.988573	40249.6631273	61754.325446	17047.8089797	21963.4560448	1238.39810273	6754.27154638	39977.1465531	15022.9073465
Superior central nucleus raphe medial part	126751.154704	60602.2108049	66148.9438995	26302.143339	32526.4414344	1773.62603145	10711.505527	43998.5468888	11438.8914837
Locus ceruleus	238391.116595	141463.294263	96927.8223319	137653.300432	375.077112893	3434.91671808	22405.9222702	66921.6533004	7600.24676126
Laterodorsal tegmental nucleus	170603.257639	80374.7473547	90228.5102842	73176.5545119	4595.88633932	2602.30650339	10957.0800143	50242.7773154	29028.6529545
Nucleus incertus	127984.21507	52666.4200271	75317.7950425	31167.3449254	20023.1841164	1475.89098532	10433.8389444	40259.4647922	24624.491306
Pontine reticular nucleus	88615.6379278	35189.6597855	53425.9781423	23822.3393089	10318.4802519	1048.84022475	7312.24401589	44804.0833968	1309.65072962
Nucleus raphe pontis	73299.1452991	23427.5946276	49871.5506716	18660.8058608	4219.78021978	547.008547009	8845.90964591	32789.2551893	8236.38583639
Subceruleus nucleus	104506.71785	43024.9520154	61481.7658349	41090.2111324	0.0	1934.74088292	9857.96545106	45911.7082534	5712.09213052
Sublaterodorsal nucleus	139363.20956	66253.5211268	73109.6884336	61678.1903542	2458.38668374	2116.94408878	11076.3977806	58386.6837388	3646.60691421
Medulla	111186.193713	46437.2059003	64748.9878129	41674.034535	3495.05831317	1268.11305218	10050.7419899	43528.9881617	11169.2576613
Medulla sensory related	131209.154906	54718.3333375	76490.8215689	49472.5962426	3991.73346757	1254.00362736	12347.3866071	45444.2755275	18699.1594343
Area postrema	244705.882353	165523.625844	79182.2565092	132474.445516	30271.9382835	2777.24204436	28482.1600771	14349.0838959	36351.0125362
Cochlear nuclei	148447.276328	61472.322155	86974.9541725	55832.8840442	4988.22699068	651.211120151	15953.4177017	52568.0452491	18453.4912217
Granular lamina of the cochlear nuclei	188465.840708	78544.4247788	109921.415929	76890.619469	1064.77876106	589.026548673	14499.1150442	63343.0088496	32079.2920354
Cochlear nucleus subpedunclular granular region	209984.408221	97247.3423104	112737.065911	90919.9149539	5238.83770376	1088.58965273	20569.8086464	64136.0737066	28031.1835578
Dorsal cochlear nucleus	162048.914065	75322.720073	86726.1939918	63747.4294612	10855.3786679	719.911943945	16159.3599828	48223.7912427	22343.0427662
Ventral cochlear nucleus	135027.149551	50221.7636213	84805.3859296	48164.8256847	1466.92152849	590.01640814	15672.7844782	54238.2055923	14894.3958591
Dorsal column nuclei	147611.336032	64044.534413	83566.8016194	58708.5020243	3412.95546559	1923.07692308	9336.03238866	48748.9878543	25481.7813765
Cuneate nucleus	147076.638396	61641.3261372	85435.3122591	56573.6314572	3197.53276793	1870.1619121	8980.72474942	52024.0555127	24430.5319969
Gracile nucleus	150054.968288	75027.4841438	75027.4841438	68465.1162791	4397.46300211	2164.90486258	10959.8308668	33781.5362932	30286.1169838
External cuneate nucleus	160284.964037	72278.5706131	88006.3934239	66403.927389	4121.01838109	1753.62484302	12366.7085284	44103.6648019	31536.0200936
Nucleus of the trapezoid body	114259.953811	47877.3210162	66382.6327945	41444.8036952	5362.40184758	1070.11547344	13089.6997691	53221.9861432	70.9468822171
Nucleus of the solitary tract	154025.362755	71224.390596	82800.9721587	65124.238997	3639.14623288	2461.00536612	13001.1309767	47157.9757923	22641.8653897
Nucleus of the solitary tract central part	178003.016591	93828.0542986	84174.9622926	86684.7662142	3957.76772247	3185.52036199	14190.0452489	53285.0678733	16699.8491704
Nucleus of the solitary tract commissural part	161508.684864	82421.8362283	79086.8486352	77498.7593052	2268.69904289	2654.37788018	20667.8482808	23276.8521801	35142.1481744
Nucleus of the solitary tract gelatinous part	159759.036145	73012.0481928	86746.9879518	68915.6626506	1927.71084337	2168.6746988	19518.0722892	36867.4698795	30361.4457831
Nucleus of the solitary tract lateral part	144099.945418	64589.9690703	79509.9763479	59769.300746	2581.11468252	2239.55364182	9350.23348899	51257.4443568	18902.298502
Nucleus of the solitary tract medial part	159902.053712	74208.5308057	85693.5229068	66805.6872038	4793.04897314	2609.79462875	14439.178515	47620.8530806	23633.4913112
Spinal nucleus of the trigeminal caudal part	113115.834256	45986.8853612	67128.9488951	42433.767558	2505.63437231	1047.4834309	8227.97672415	35248.7737989	23652.1983721
Spinal nucleus of the trigeminal interpolar part	117943.693941	46136.7014461	71806.992495	40164.3053267	4616.95039356	1355.44572579	11498.4440783	44002.782354	16305.7660626
Spinal nucleus of the trigeminal oral part	104587.545378	40719.1490442	63868.3963342	39071.6661166	609.276230611	1038.20669696	10768.754284	42678.5814018	10421.0606484
Spinal nucleus of the trigeminal oral part caudal dorsomedial part	131066.614725	58215.8161278	72850.7985976	54027.2691858	2567.97818465	1620.5687573	8676.27580834	39516.9458512	24657.5769381
Spinal nucleus of the trigeminal oral part middle dorsomedial part dorsal zone	121257.210124	50853.4432019	70403.7669217	48743.9670394	489.699823426	1619.77633902	9756.32725132	39684.5203061	20962.9193643
Spinal nucleus of the trigeminal oral part middle dorsomedial part ventral zone	104949.286066	41106.8439193	63842.4421467	39499.7538159	267.848350566	1339.24175283	8775.97242738	37514.5248646	17551.9448548
Spinal nucleus of the trigeminal oral part rostral dorsomedial part	109015.052456	44431.1996351	64583.8528204	42008.2104303	1294.2070853	1128.78211951	11044.5491866	41297.8561654	12241.4474685
Spinal nucleus of the trigeminal oral part ventrolateral part	97776.4514855	36096.3707377	61680.0807478	35020.6696801	269.627419142	806.073638478	11431.0791241	44800.2808619	5448.72076184
Medulla motor related	106581.396518	44418.7156119	62162.6809059	39617.3978943	3451.49229205	1349.82542561	9144.28003047	44189.0120597	8829.38881564
Abducens nucleus	170077.709611	85006.1349693	85071.5746421	74143.1492843	9030.67484663	1832.31083845	10601.2269939	48490.797546	25979.5501022
Facial motor nucleus	112291.403983	51187.831482	61103.5725008	45825.6779746	3991.59411588	1370.55939157	15282.6978885	45591.91434	228.960272191
Accessory facial motor nucleus	111349.593496	57012.775842	54336.8176539	55303.1358885	0.0	1709.63995354	9886.17886179	44450.6387921	0.0
Nucleus ambiguus	115080.724531	51965.239242	63115.4852895	44708.1980944	5575.12302377	1681.91812376	9950.79049314	49144.173385	4020.52141137
Nucleus ambiguus dorsal division	141521.553766	71609.6636665	69911.8900995	62453.8133586	6700.14211274	2455.70819517	11490.2889626	52449.0762672	5972.52486973
Nucleus ambiguus ventral division	105573.923166	45088.0869228	60485.8362437	36445.4792394	7338.76600698	1303.84167637	10169.9650757	48180.0543267	2135.81684129
Dorsal motor nucleus of the vagus nerve	193460.846385	98100.6331223	95360.2132622	91126.9576808	4051.98267244	2921.69276908	17167.6107964	42385.8713762	35806.7310896
Gigantocellular reticular nucleus	89800.2279631	35164.9947651	54635.233198	29751.3138825	4187.42489337	1226.25598919	6103.88310958	44883.2797809	3648.07030754
Infracerebellar nucleus	144676.056338	57915.4929577	86760.5633803	40000.0	16450.7042254	1464.78873239	6422.53521127	42478.8732394	37859.1549296
Inferior olivary complex	102102.060632	43836.4440608	58265.6165714	42581.5082533	1130.65055562	124.285251915	15292.2645377	42120.6171108	852.734922861
Intermediate reticular nucleus	97931.4339177	40110.6680626	57820.7658551	36671.2258582	2054.75485064	1384.68735381	7130.87255797	46238.5778887	4451.31540843
Inferior salivatory nucleus	110407.668452	48987.8770792	61419.791373	45740.0620242	1822.38511418	1425.4299408	11890.6117846	48518.7482379	1010.43135044
Linear nucleus of the medulla	128741.863576	58378.9567543	70362.9068212	54098.9745876	2025.85822559	2254.12394115	7789.56754347	62430.6732055	142.666072225
Lateral reticular nucleus	113236.290232	49256.027812	63980.2624201	46526.858809	1799.70842212	929.460580913	12143.994617	49408.5454749	2427.72232814
Lateral reticular nucleus magnocellular part	115825.959781	51001.0968921	64824.8628885	48078.0012188	1932.480195	990.615478367	12250.0914077	49981.2309567	2593.54052407
Lateral reticular nucleus parvicellular part	77882.4653607	21863.3540373	56019.1113235	21221.213569	366.937410416	275.203057812	12078.3564262	43237.458194	703.296703297
Magnocellular reticular nucleus	99674.2196434	41904.5360213	57769.683622	32809.1143958	8036.9319385	1058.48968701	9314.98030579	46630.4688493	1824.23446699
Medullary reticular nucleus	98141.2840928	43388.187462	54753.0966308	41117.7566741	1179.22093452	1091.20985341	6165.24000757	38002.2919552	10585.564668
Medullary reticular nucleus dorsal part	114794.627565	49606.2017367	65188.4258286	46596.6767825	1530.72323548	1478.8017187	3669.12051922	35110.483459	26408.8218503
Medullary reticular nucleus ventral part	89877.6800358	40302.7284926	49574.9515432	38399.0457731	1004.80095423	898.88176532	7403.8467273	39437.2446697	2733.86014612
Parvicellular reticular nucleus	105888.083884	43449.9956472	62438.0882367	38915.3132587	3130.63328852	1404.04909993	8418.72297618	46208.5683056	7810.79695495
Parasolitary nucleus	195977.846154	97555.6923077	98422.1538462	93184.0	1378.46153846	2993.23076923	12878.7692308	55689.8461538	29853.5384615
Paragigantocellular reticular nucleus	95785.1834093	37200.5343015	58584.6491078	28180.4294962	8033.70209268	986.402712607	9967.05140939	43915.7447683	4701.8529301
Paragigantocellular reticular nucleus dorsal part	107299.73089	38197.9780348	69101.7528548	32393.3376973	4710.74259946	1093.89773802	8052.9493054	44454.1421194	16594.6614299
Paragigantocellular reticular nucleus lateral part	92239.1309217	36893.3587188	55345.7722029	26883.0104155	9057.0500616	953.298241684	10556.5236869	43749.938403	1039.31011311
Perihypoglossal nuclei	156650.447663	64939.0146721	91711.4329911	55683.8700605	7092.11081423	2163.0337974	11238.1755965	43788.6841982	36684.5731965
Nucleus of Roller	138471.66362	47444.2413163	91027.4223035	44051.1882998	1696.52650823	1696.52650823	7897.62340037	54873.857404	28255.9414991
Nucleus prepositus	157633.084639	65884.6780967	91748.4065418	56312.6636692	7383.76401996	2188.25040763	11418.7459855	43189.4856465	37140.1749098
Parapyramidal nucleus	85453.1529232	33053.8677559	52399.2851672	19476.1296911	13381.6696451	196.068419709	16224.6617309	35668.1133521	506.510084248
Vestibular nuclei	130054.130706	54402.1906555	75651.9400504	49937.1653505	2584.19109557	1880.83420943	11879.220557	42127.4785458	21645.2409477
Lateral vestibular nucleus	110249.929584	43565.9875442	66683.9420399	40633.6807186	1664.44465308	1267.86217257	11428.7860295	39586.1421463	15669.0138641
Medial vestibular nucleus	145496.166277	64012.98192	81483.1843568	58313.053591	3320.7751288	2379.15320018	12936.0505213	43427.1186899	25120.0151456
Spinal vestibular nucleus	125422.440742	50601.3536071	74821.0871347	47097.2715409	1748.15624146	1755.92582476	11100.7921333	41542.0194847	22178.2755167
Superior vestibular nucleus	115651.43619	44737.688361	70913.7478285	40704.2378702	2683.79590353	1349.65458732	10339.5952006	42304.6903406	18269.4622874
Nucleus x	125355.688623	51583.2335329	73772.4550898	48651.497006	1417.96407186	1513.77245509	9446.70658683	46735.3293413	17590.4191617
Hypoglossal nucleus	135174.331976	56599.9801331	78574.3518427	50509.5857753	4043.30982418	2047.08453362	13960.8622231	39619.3503526	24994.1392669
Nucleus y	121768.160742	50547.1406491	71221.0200927	40111.2828439	9149.92272025	1285.93508501	10386.3987635	38231.8392581	22602.7820711
Medulla behavioral state related	109236.434624	48535.9598917	60700.4747327	43671.8576689	3680.02129642	1184.08092639	14756.9989795	45179.6441723	763.831580815
Nucleus raphe magnus	103828.710176	46515.4881907	57313.2219851	40106.5410934	4925.61253771	1483.33455964	11367.5226253	45625.4874549	320.211904937
Nucleus raphe pallidus	112548.351888	49302.7723205	63245.5795678	45488.7579131	3478.71643746	335.297969876	22632.6129666	40026.1951539	586.771447282
Nucleus raphe obscurus	122592.168537	54019.6931532	68572.4753836	52861.9189375	14.6553698191	1143.11884589	17044.1950996	49198.0764827	2330.20380124
Cerebellum	979337.75697	832009.053837	147328.703132	811443.882227	20046.161966	519.009644647	28760.8269241	60279.166984	58288.7092243
Cerebellar cortex	998695.984004	882042.455609	116653.528395	860529.631461	21018.6588099	494.165337545	23797.9104345	45114.7350033	47740.8829571
Vermal regions	989291.703924	871311.432419	117980.271505	849268.844035	21410.5979692	631.990414963	23445.3401946	40365.2210178	54169.710293
Lingula (I)	813092.312641	691864.908331	121227.40431	657929.880991	33080.7333548	854.293985204	25927.307816	44834.9951753	50465.1013188
Lingula (I) molecular layer	339857.182397	240340.990866	99516.1915306	221192.360919	18316.0808193	832.549128148	21044.0077498	31318.0182674	47154.1655134
Lingula (I) granular layer	1469444.91363	1318105.18234	151339.731286	1263662.1881	53558.5412668	884.452975048	32700.1919386	63582.3416507	55057.1976967
Central lobule	951514.84651	842778.640346	108736.206165	815953.070772	26265.4103386	560.159235297	23355.9228285	34358.1781425	51022.1051935
Lobule II	909826.866518	808957.490285	100869.376233	789088.409341	19214.4384206	654.642523889	22381.0637469	31941.4147857	46546.8977003
Lobule II molecular layer	277686.771587	187828.158231	89858.613356	157066.780094	30195.1509996	566.227137388	18854.2747767	33800.7656316	37203.5729477
Lobule II granular layer	1699435.22036	1584812.26257	114622.957788	1578548.78729	5498.39279547	765.082485455	26786.3879074	29618.8932869	58217.6765933
Lobule III	972027.152687	859420.122745	112607.029942	829171.657058	29734.7963548	513.669332341	23835.5960573	35547.3312256	53224.1026595
Lobule III molecular layer	271020.572794	190537.43547	80483.1373237	147695.869001	42455.7580806	385.80838914	19039.994739	21223.6702215	40219.4723632
Lobule III granular layer	1763318.89096	1614450.61675	148868.274215	1598417.16258	15375.4562213	657.997946231	29248.8401153	51715.7880411	67903.6460589
Culmen	940169.073573	817178.617755	122990.455818	795240.088296	21470.2865075	468.242951096	24710.8481442	46218.4193159	52061.1883576
Lobules IV-V	940169.073573	817178.617755	122990.455818	795240.088296	21470.2865075	468.242951096	24710.8481442	46218.4193159	52061.1883576
Lobules IV-V molecular layer	257876.667834	179381.206294	78495.4615391	149428.503977	29630.7198854	321.982432289	18368.6288557	22183.443369	37943.3893145
Lobules IV-V granular layer	1805317.47801	1625907.26289	179410.21512	1614130.72381	11122.8374417	653.701639209	32752.7973905	76694.826376	69962.5913539
Declive (VI)	1051238.67931	927685.444446	123553.23486	909286.467733	18026.2947323	372.681980924	23422.5204862	43010.1919831	57120.5223902
Declive (VI) molecular layer	394664.438753	315096.243693	79568.1950597	284787.934086	30055.7344971	252.575109655	17412.9079776	18761.6168501	43393.6702321
Declive (VI) granular layer	1795532.33806	1622117.58842	173414.749645	1617219.05142	4389.70166737	508.835331356	30235.0272911	70498.4173666	72681.3049872
Folium-tuber vermis (VII)	1476903.52474	1346965.41453	129938.11021	1332763.19709	13550.8853219	651.332119808	21719.0137349	40051.6299851	68167.4664902
Folium-tuber vermis (VII) molecular layer	979978.909354	871370.747562	108608.161791	851475.045143	19331.744312	563.95810762	19105.2365475	30476.8508487	59026.0743951
Folium-tuber vermis (VII) granular layer	2143110.68074	1984576.35325	158534.327491	1978007.16568	5800.71656822	768.470998354	25223.2013169	52888.1572577	80422.9689164
Pyramus (VIII)	1280993.70482	1148040.84084	132952.863975	1125873.25103	21544.0329218	623.556890224	21077.0770771	47299.2103214	64576.5765766
Pyramus (VIII) molecular layer	659056.102489	556913.63226	102142.470229	522551.567001	33861.3129272	500.75233223	16667.8990585	30226.7314389	55247.8397317
Pyramus (VIII) granular layer	1947855.07514	1781866.32249	165988.752651	1772774.0389	8337.05171937	755.231861344	25804.7386374	65604.8677054	74579.1463077
Uvula (IX)	1005547.24004	895221.259671	110325.980369	879384.65608	14594.730428	1241.87316373	21332.5271839	31356.9950781	57636.458107
Uvula (IX) molecular layer	379611.094179	290353.945175	89257.1490041	265649.855675	23491.2598383	1212.82966097	18071.9651469	22911.8095272	48273.3743299
Uvula (IX) granular layer	1702744.30865	1568950.87467	133793.43398	1562991.29323	4685.35825545	1274.22318077	24964.2942727	40763.6392683	68065.5004393
Nodulus (X)	931032.453483	824527.333045	106505.120438	799978.460503	23090.3408818	1458.53166018	21367.9503822	30014.5199288	55122.6501274
Nodulus (X) molecular layer	283438.766029	190761.568482	92677.1975469	176496.561977	12613.2689091	1651.73759524	17523.8803196	26610.6671622	48542.650065
Nodulus (X) granular layer	1625403.60666	1504071.73458	121331.872073	1468496.16419	34324.2004583	1251.36993125	25489.6881538	33664.2423035	62177.941616
Hemispheric regions	1004864.70904	889081.456023	115783.253013	867916.130023	20761.5668387	403.759160999	24029.1784153	48230.1723963	43523.9022015
Simple lobule	927659.704563	801264.361673	126395.34289	784019.906502	16837.8660276	406.589143946	27182.6266353	53875.360245	45337.3560097
Simple lobule molecular layer	275154.134875	199658.813027	75495.321848	172459.183925	26903.8574409	295.771660806	20699.2813846	22731.1727192	32064.8677442
Simple lobule granular layer	1838313.60996	1640880.86126	197432.748699	1637530.10821	2789.5041163	561.248933065	36230.9534954	97341.006085	63860.7891186
Ansiform lobule	1042996.22665	909390.195958	133606.030696	893704.47392	15294.4524986	391.26953876	25563.227268	55746.9078368	52295.8955913
Crus 1	1029177.36844	892215.214903	136962.153537	875224.847076	16600.9181207	389.449705716	27175.0789191	57632.6360704	52154.4385472
Crus 1 molecular layer	300853.216018	217552.009069	83301.2069494	189555.191547	27704.9448007	291.872721694	20412.4532639	26603.3499217	36285.4037639
Crus 1 granular layer	1940894.64331	1736759.63573	204135.007584	1733547.15827	2700.88073896	511.596721802	35640.5439361	96475.1433723	72019.3202752
Crus 2	1061752.03732	932701.14451	129050.892812	918786.168581	13521.2363999	393.739528934	23375.5223272	53187.4806273	52487.8898571
Crus 2 molecular layer	350536.131476	269008.426117	81527.7053596	246192.173074	22533.7116684	282.541374393	18386.8523773	26166.6498624	36974.2031198
Crus 2 granular layer	1912979.66642	1727050.05387	185929.61255	1723788.6825	2734.54294703	526.828427359	29346.2741887	85527.6990044	71055.639357
Paramedian lobule	1026479.46033	919257.408714	107222.051615	902637.764959	16233.6482642	385.995490448	25663.3882503	43920.2666999	37638.3966653
Paramedian lobule molecular layer	381559.90842	309203.256169	72356.6522513	283390.994658	25546.680234	265.581277029	21133.5538031	23907.4026965	27315.6957517
Paramedian lobule granular layer	1917178.07227	1761803.40576	155374.666506	1757879.68951	3371.41665111	552.299601454	31919.544142	71560.0399644	51895.0823992
Copula pyramidis	1157015.75207	1038911.56643	118104.185646	1019854.57075	18296.920809	760.074867905	25393.0730625	50625.5445315	42085.5680519
Copula pyramidis molecular layer	440415.022797	353215.86262	87199.1601774	322354.511696	30278.7396393	582.611284333	22072.0429939	31645.5196403	33481.5975432
Copula pyramidis granular layer	1960480.22768	1807724.82125	152755.406426	1801903.06203	4862.70927393	959.049944662	29116.6663739	71906.2593328	51732.4807196
Paraflocculus	978476.287643	897630.947326	80845.3403174	858614.609012	38787.9838013	228.354512629	15353.1931386	32353.7488636	33138.3983152
Paraflocculus molecular layer	281692.979648	230097.20487	51595.7747788	199448.284407	30482.7201669	166.200295311	13517.4037399	19074.7054633	19003.6655756
Paraflocculus granular layer	1837023.39073	1720137.96525	116885.42548	1670811.64638	49021.3805431	304.93832658	17615.1756691	48715.627962	50554.6218487
Flocculus	893119.552996	783754.874905	109364.678092	766754.204854	16268.7472318	731.922819211	29776.9752308	45228.7599514	34358.9429094
Flocculus molecular layer	326949.690748	247090.140067	79859.5506812	226450.551553	20119.9600417	519.628472444	24528.6403537	30647.1976025	24683.712725
Flocculus granular layer	1542756.80421	1399537.21588	143219.588333	1386711.93054	11849.7707541	975.514583943	35799.0439957	61960.0039021	45460.5404351
Cerebellar nuclei	308100.054702	183068.675717	125031.378985	168276.493113	12686.8566314	2105.32597344	16373.166244	72860.5102193	35797.7025213
Fastigial nucleus	287149.445059	160905.598558	126243.8465	157938.485481	1247.65532211	1719.45775484	14819.838637	79378.1381824	32045.869681
Interposed nucleus	311706.24884	188416.447944	123289.800896	174175.561388	11806.0393966	2434.84715926	14953.5247488	67780.3759379	40555.9002094
Dentate nucleus	328620.765027	201617.486339	127003.278689	169911.256831	29765.2459016	1940.98360656	21371.8032787	74635.1912568	30996.284153
fiber tracts	137339.224993	0.0	137339.224993	0.0	0.0	0.0	19040.7820145	85734.5173788	32563.9255997
cranial nerves	92325.8238674	0.0	92325.8238674	0.0	0.0	0.0	13780.743855	53974.0735582	24571.0064542
vomeronasal nerve	141613.259669	0.0	141613.259669	0.0	0.0	0.0	54346.961326	38046.4088398	49219.8895028
olfactory nerve	117133.169603	0.0	117133.169603	0.0	0.0	0.0	12006.008727	47991.6068576	57135.5540189
olfactory nerve layer of main olfactory bulb	101169.511584	0.0	101169.511584	0.0	0.0	0.0	9908.79916412	24999.7334556	66260.9789643
lateral olfactory tract general	126210.117607	0.0	126210.117607	0.0	0.0	0.0	18795.5658095	70505.8803669	36908.671431
lateral olfactory tract body	122943.286476	0.0	122943.286476	0.0	0.0	0.0	18995.9795843	71452.7672436	32494.5396481
dorsal limb	369460.721868	0.0	369460.721868	0.0	0.0	0.0	3872.61146497	0.0	365588.110403
anterior commissure olfactory limb	147706.722886	0.0	147706.722886	0.0	0.0	0.0	10844.9025273	83291.949715	53569.8706437
optic nerve	100548.902409	0.0	100548.902409	0.0	0.0	0.0	27184.1178354	62116.9103782	11247.874195
brachium of the superior colliculus	138569.886023	0.0	138569.886023	0.0	0.0	0.0	32304.7390522	72907.0185963	33358.1283743
superior colliculus commissure	133597.471022	0.0	133597.471022	0.0	0.0	0.0	28257.1127503	82883.0347734	22457.3234984
optic chiasm	62381.7790874	0.0	62381.7790874	0.0	0.0	0.0	17507.3664092	42685.3547822	2189.05789599
optic tract	98535.2035953	0.0	98535.2035953	0.0	0.0	0.0	28961.4598938	64854.1468065	4719.596895
oculomotor nerve	79776.630492	0.0	79776.630492	0.0	0.0	0.0	12691.6025709	61408.9137077	5676.11421347
medial longitudinal fascicle	77319.9978018	0.0	77319.9978018	0.0	0.0	0.0	11671.3744024	60068.8025499	5579.82084959
posterior commissure	136723.566879	0.0	136723.566879	0.0	0.0	0.0	36341.4012739	92473.8853503	7908.28025478
trigeminal nerve	63938.7486541	0.0	63938.7486541	0.0	0.0	0.0	9788.30535285	47551.8868552	6598.55644615
motor root of the trigeminal nerve	84703.9946515	0.0	84703.9946515	0.0	0.0	0.0	10220.9593849	61983.6202574	12499.4150092
sensory root of the trigeminal nerve	66261.0543758	0.0	66261.0543758	0.0	0.0	0.0	10815.3671584	47851.5876875	7594.09952991
midbrain tract of the trigeminal nerve	130401.766004	0.0	130401.766004	0.0	0.0	0.0	22746.1368653	90490.0662252	17165.5629139
spinal tract of the trigeminal nerve	65733.4204983	0.0	65733.4204983	0.0	0.0	0.0	10717.2223433	47500.8353309	7515.36282414
facial nerve	58830.7399929	0.0	58830.7399929	0.0	0.0	0.0	8126.38080532	47884.0717425	2820.28744506
genu of the facial nerve	64000.0	0.0	64000.0	0.0	0.0	0.0	6780.71101725	50393.5234073	6825.7655755
vestibulocochlear nerve	75924.3649565	0.0	75924.3649565	0.0	0.0	0.0	14251.597063	57173.9489638	4498.81892971
vestibular nerve	64828.8023512	0.0	64828.8023512	0.0	0.0	0.0	10850.8449669	45725.2020573	8252.75532697
cochlear nerve	76940.0706247	0.0	76940.0706247	0.0	0.0	0.0	14611.0814724	57995.1731321	4333.81602012
trapezoid body	55105.7007126	0.0	55105.7007126	0.0	0.0	0.0	11619.9524941	42457.2446556	1028.50356295
lateral lemniscus	82200.6248195	0.0	82200.6248195	0.0	0.0	0.0	13419.6529364	63797.537476	4983.43440708
inferior colliculus commissure	95140.9395973	0.0	95140.9395973	0.0	0.0	0.0	11167.7852349	63355.704698	20617.4496644
brachium of the inferior colliculus	105385.910501	0.0	105385.910501	0.0	0.0	0.0	23951.5581155	72530.4977108	8903.85467435
vagus nerve	124152.62779	0.0	124152.62779	0.0	0.0	0.0	14421.8862491	76371.4902808	33359.2512599
solitary tract	124152.62779	0.0	124152.62779	0.0	0.0	0.0	14421.8862491	76371.4902808	33359.2512599
dorsal roots	82093.9852445	0.0	82093.9852445	0.0	0.0	0.0	10167.0126297	66636.9888708	5289.9837439
cervicothalamic tract	82093.9852445	0.0	82093.9852445	0.0	0.0	0.0	10167.0126297	66636.9888708	5289.9837439
dorsal column	121057.706355	0.0	121057.706355	0.0	0.0	0.0	4745.06939372	34991.9649379	81320.6720234
cuneate fascicle	127458.544839	0.0	127458.544839	0.0	0.0	0.0	5333.33333333	39905.2453469	82219.9661591
gracile fascicle	80598.9304813	0.0	80598.9304813	0.0	0.0	0.0	1026.73796791	3935.82887701	75636.3636364
medial lemniscus	80712.6579656	0.0	80712.6579656	0.0	0.0	0.0	10359.229335	67758.8564326	2594.57219805
cerebellum related fiber tracts	262117.678727	0.0	262117.678727	0.0	0.0	0.0	41501.382223	140649.588294	79966.7082096
cerebellar commissure	146442.696151	0.0	146442.696151	0.0	0.0	0.0	28574.1016373	73386.3491388	44482.2453753
cerebellar peduncles	87953.8774091	0.0	87953.8774091	0.0	0.0	0.0	18775.0669571	58349.5189463	10829.2915058
superior cerebelar peduncles	69359.6152704	0.0	69359.6152704	0.0	0.0	0.0	13283.144333	52322.2703794	3754.2005581
superior cerebellar peduncle decussation	72243.2728068	0.0	72243.2728068	0.0	0.0	0.0	6248.08575804	64213.5200175	1781.66703128
ventral spinocerebellar tract	62175.4592212	0.0	62175.4592212	0.0	0.0	0.0	16457.7026696	44144.0117561	1573.74479549
middle cerebellar peduncle	115566.021867	0.0	115566.021867	0.0	0.0	0.0	27878.2668286	67668.1930038	20019.5620347
inferior cerebellar peduncle	71867.1326509	0.0	71867.1326509	0.0	0.0	0.0	12141.6509449	52403.6742647	7321.80744131
arbor vitae	411650.954154	0.0	411650.954154	0.0	0.0	0.0	60910.8615139	211908.732201	138831.360439
lateral forebrain bundle system	100321.866413	0.0	100321.866413	0.0	0.0	0.0	10472.0989661	79141.8606392	10707.9068077
corpus callosum	108007.542351	0.0	108007.542351	0.0	0.0	0.0	7588.50617887	84273.2374263	16145.7987454
corpus callosum anterior forceps	112395.914369	0.0	112395.914369	0.0	0.0	0.0	8474.5230035	84371.1988205	19550.1925446
external capsule	117728.16109	0.0	117728.16109	0.0	0.0	0.0	8536.80781759	81872.4311519	27318.9221202
genu of corpus callosum	96237.8121284	0.0	96237.8121284	0.0	0.0	0.0	5374.55410226	83273.8803012	7589.37772493
corpus callosum posterior forceps	106652.861035	0.0	106652.861035	0.0	0.0	0.0	8636.51226158	79008.1743869	19008.1743869
corpus callosum splenium	110997.275204	0.0	110997.275204	0.0	0.0	0.0	6568.57402361	86198.0018165	18230.6993642
corticospinal tract	89130.4057995	0.0	89130.4057995	0.0	0.0	0.0	14315.6403633	71800.8499292	3013.91550704
internal capsule	97803.7204198	0.0	97803.7204198	0.0	0.0	0.0	10521.6427188	81500.3527791	5781.72492188
cerebal peduncle	88035.2164343	0.0	88035.2164343	0.0	0.0	0.0	18490.8854902	68772.729838	771.601106157
pyramid	63411.2862621	0.0	63411.2862621	0.0	0.0	0.0	16009.2954801	47208.6447965	193.345985515
thalamus related	111268.931729	0.0	111268.931729	0.0	0.0	0.0	13632.9747577	83771.2216423	13864.7353286
external medullary lamina of the thalamus	111828.533155	0.0	111828.533155	0.0	0.0	0.0	13870.9533378	85108.2830989	12849.296718
internal medullary lamina of the thalamus	99638.0510441	0.0	99638.0510441	0.0	0.0	0.0	8686.774942	55981.4385151	34969.837587
extrapyramidal fiber systems	76353.0591775	0.0	76353.0591775	0.0	0.0	0.0	9618.18789702	63606.8204614	3128.05081912
tectospinal pathway	77164.1490433	0.0	77164.1490433	0.0	0.0	0.0	6014.09869084	62400.8056395	8749.24471299
doral tegmental decussation	75980.2955665	0.0	75980.2955665	0.0	0.0	0.0	5021.8156228	70958.4799437	0.0
rubrospinal tract	75949.9499499	0.0	75949.9499499	0.0	0.0	0.0	11409.4094094	64206.2062062	334.334334334
ventral tegmental decussation	95879.6540053	0.0	95879.6540053	0.0	0.0	0.0	7413.31327567	87972.9221512	493.418578413
medial forebrain bundle system	112307.062174	0.0	112307.062174	0.0	0.0	0.0	12563.0539823	78772.6472753	20971.3609165
cerebrum related	109442.688127	0.0	109442.688127	0.0	0.0	0.0	11640.1478543	78704.3783752	19098.1618977
amygdalar capsule	116874.209417	0.0	116874.209417	0.0	0.0	0.0	6948.69992973	76081.5179199	33843.9915671
anterior commissure temporal limb	80200.0974501	0.0	80200.0974501	0.0	0.0	0.0	11241.8385577	68838.7201559	119.538736398
cingulum bundle	103274.50183	0.0	103274.50183	0.0	0.0	0.0	3593.3306222	81389.1825946	18291.9886133
fornix system	110410.855898	0.0	110410.855898	0.0	0.0	0.0	10891.5530657	78255.0887021	21264.2141301
alveus	111203.522051	0.0	111203.522051	0.0	0.0	0.0	9004.71151618	78447.2078474	23751.6026879
dorsal fornix	97813.9248306	0.0	97813.9248306	0.0	0.0	0.0	8668.72047648	77946.1901828	11199.0141713
fimbria	114392.543347	0.0	114392.543347	0.0	0.0	0.0	14470.7179367	78956.0685531	20965.756857
postcommissural fornix	102195.49955	0.0	102195.49955	0.0	0.0	0.0	10115.5715572	87523.3123312	4556.61566157
columns of the fornix	102195.49955	0.0	102195.49955	0.0	0.0	0.0	10115.5715572	87523.3123312	4556.61566157
hippocampal commissures	106570.069964	0.0	106570.069964	0.0	0.0	0.0	7950.32861859	73609.5950571	25010.1462883
dorsal hippocampal commissure	101861.527149	0.0	101861.527149	0.0	0.0	0.0	5745.113975	74105.6542436	22010.7589303
ventral hippocampal commissure	123519.643355	0.0	123519.643355	0.0	0.0	0.0	15888.5483422	71823.9063806	35807.1886319
stria terminalis	113402.263689	0.0	113402.263689	0.0	0.0	0.0	23406.5463444	82338.3297645	7657.3875803
hypothalamus related	132043.806217	0.0	132043.806217	0.0	0.0	0.0	18922.2660565	79243.0487612	33878.4913997
supramammillary decussation	131893.80531	0.0	131893.80531	0.0	0.0	0.0	33415.9292035	69168.1415929	29309.7345133
mammillary related	108307.114346	0.0	108307.114346	0.0	0.0	0.0	10800.6574313	91506.9265086	5999.5304062
principal mammillary tract	133109.780439	0.0	133109.780439	0.0	0.0	0.0	16606.7864271	74283.4331337	42219.5608782
mammilothalmic tract	101083.172147	0.0	101083.172147	0.0	0.0	0.0	6235.97678917	90382.9787234	4464.21663443
mammillotegmental tract	112105.332456	0.0	112105.332456	0.0	0.0	0.0	13082.2909809	95431.20474	3591.83673469
mammillary peduncle	115321.470937	0.0	115321.470937	0.0	0.0	0.0	21523.1316726	93115.0652432	683.274021352
epithalamus related	140947.919877	0.0	140947.919877	0.0	0.0	0.0	21679.4188862	74844.6401057	44423.8608849
stria medullaris	155368.391091	0.0	155368.391091	0.0	0.0	0.0	26794.5634384	80137.7641785	48436.063474
fasciculus retroflexus	109841.840783	0.0	109841.840783	0.0	0.0	0.0	9203.91430838	63826.5009257	36811.4255488
habenular commissure	170560.0	0.0	170560.0	0.0	0.0	0.0	42094.5454545	82967.2727273	45498.1818182
